# Supplementary material for: Genome sequencing and comparative genomics reveal insights into pathogenicity and evolution of Fusarium zanthoxyli, the causal agent of stem canker in prickly ash
Source: BMC Genomics. 2024 May 21;25:502. doi: 10.1186/s12864-024-10424-w (PMC11110190; doi:10.1186/s12864-024-10424-w)
Supplement: Supplementary file 2 — Supplementary Material 2 [file 12864_2024_10424_MOESM2_ESM.xlsx]

## Sheet: Table S1
Table S1 Strain data of 26 species used in the comparative genome analysis
Species	Strain	Genome assembly	Annotation format in GenBank	Total length (Mb)	GC (%)	Assembly level	Number of Chromosome/Scaffold/Contig	Fusarium species complexc
Fusarium zanthoxylli	Fz001	GCA_025919635.1	genbank	43.4	45	Contig	55	FTOSC
Fusarium proliferatum	ET1	GCF_900067095	gff, genbank, tabular	45.2	48	Scaffold	32	Sordariomycetes
Fusarium verticillioides	7600	GCF_000149555	gff, genbank, tabular	41.8	48.5	Scaffold	36	Sordariomycetes
Fusarium vanettenii	77-13-4	GCF_000151355	gff, genbank, tabular	51.3	50.5	Scaffold	209	Sordariomycetes
Fusarium oxysporum	NRRL 32931	GCF_000271745.1	gff, genbank, tabular	47.9	47.5	Scaffold	168	FOSC
Fusarium graminearum	PH-1	GCF_000240135.3	gff, genbank, tabular	36.5	48	Chromosome	4	FSAMSC
Fusarium solani	FSSC 5 MPI-SDFR-AT-0091	GCF_020744495.1	gff, genbank, tabular	52.9	51	Contig	74	FSSC
Fusarium fujikuroi	IMI 58289	GCA_900079805.1	gff, genbank, tabular	43.8	47	Chromosome	12	FFSC
Colletotrichum gloeosporioides	Cg-14	GCA_000446055	gff, genbank, tabular	53.2	53	Contig	4537	Sordariomycetes
valsa mali	03-8-8888	GCA_000818155	gff, genbank, tabular	44.7	49	Chromosome	13	Sordariomycetes
Diaporthe helianthi	7/96	GCA_001702395	gff, genbank, tabular	63.7	43.5	Scaffold	7376	Sordariomycetes
Pyricularia oryzae	70-15	GCF_000002495	gff, genbank, tabular	41	51.5	Chromosome	7	Sordariomycetes
Botrytis cinerea	B05.10	GCF_000143535	gff, genbank, tabular	42.6	41.5	Chromosome	18	leotiomycetes
Marssonina brunnea f. sp. multigermtubi	MB_m1	GCF_000298775	gff, genbank, tabular	51.9	42.5	Scaffold	89	leotiomycetes
Erysiphe necator	c	GCA_000798715	gff, genbank, tabular	31.3	50.5	Scaffold	844	leotiomycetes
Alternaria alternata	SRC1lrK2f	GCF_001642055	gff, genbank, tabular	33	51	Scaffold	79	dothideomycetes
Botryosphaeria dothidea	sdau11-99	CBS 115476	gff, genbank, tabular	51.8	53	Contig	88	dothideomycetes
Cochliobolus carbonum	26-R-13	GCA_000523435	gff, genbank, tabular	31.3	50.5	Scaffold	844	dothideomycetes
Venturia pirina	ICMP 11032	GCA_000738655	genbank	41.2	47.5	Scaffold	1045	dothideomycetes
Taphrina deformans	PYCC 5710	GCA_000312925	gff, genbank, tabular	13.4	49.5	Scaffold	394	Taphrinomycotina
Aspergillus flavus	NRRL3357	GCF_014117465	gff, genbank, tabular	37	48	Chromosome	8	Eurotiomycetes
Puccinia striiformis f. sp. tritici	race PST-78	GCA_001191645	gff, genbank, tabular	117.3	44	Scaffold	9715	Pucciniomycotina
Melampsora larici-populina	98AG31	JGI_403230	MycoCosm	101.4	/	Chromosome	18	Pucciniomycotina
Ustilago maydis	521	GCF_000328475	gff, genbank, tabular	19.7	54	Chromosome	23	Ustilaginomycotina
Armillaria gallica	Ar21-2	GCA_002307695	gff, genbank, tabular	85.3	47	Scaffold	319	Agaricomycetes
Phanerochaete carnosa	HHB-10118-sp	GCF_000300595	gff, genbank, tabular	46.3	53	Scaffold	1137	Agaricomycetes

## Sheet: Table S2
Table S2 Strain data of 12 Fusarium species used in the comparative genome analysis
Species	Strain	Genome assembly	Annotation format in GenBank	Total length (Mb)	GC (%)	Assembly level	Number of Chromosome/Scaffold/Contig	Fusarium species complexc
Fusarium zanthoxyli	Fz001	GCA_025919635.1	genbank	43.4	45	Contig	55	FTOSC
Fusarium fujikuroi	IMI 58289	GCA_900079805.1	gff, genbank, tabular	43.8	47	Scaffold	12	FFSC
Fusarium tricinctum	MPI-SDFR-AT-0068	GCA_020744515.1	gff, genbank, tabular	43.7	47.5	Contig	21	FTSC
Fusarium graminearum	PH-1	GCF_000240135.3	gff, genbank, tabular	36.5	48	Chromosome	4	FSAMSC
Fusarium venenatum	MPI-CAGE-CH-0201	GCA_020744135.1	gff, genbank, tabular	37.5	47.5	Contig	9	FSAMSC
Fusarium sarcochroum	NRRL 20472	GCA_013266185.1	gff, genbank, tabular	46.4	49	Scaffold	1849	FLSC
Fusarium solani	FSSC 5 MPI-SDFR-AT-0091	GCF_020744495.1	gff, genbank, tabular	52.9	51	Contig	74	FSSC
Fusarium heterosporum	NRRL 20693	GCA_013396295.1	gff, genbank, tabular	35.7	48.5	Scaffold	793	FHSC
Fusarium flagelliforme	FIESC 12 MPI-CAGE-AA-0113	GCF_020744385.1	gff, genbank, tabular	40.3	48	Contig	15	FIESC
Fusarium oxysporum	4287	GCF_000149955.1	gff, genbank, tabular	61.4	48.5	Chromosome	15	FOSC
Fusarium redolens	MPI-CAGE-AT-0023	GCF_020744475.1	gff, genbank, tabular	52.6	46.5	Contig	74	FESC
Fusarium decemcellulare	NRRL 13412	GCA_013266205.1	gff, genbank, tabular	53.7	51.5	Scaffold	3482	FDSC

## Sheet: Table S3
Table S3 Annotation of all genes in F. zanthoxyli across twelve databases
Gene ID	Locus	NR	SwissProt	KEGG	KOG	TCDB	GO	PHI	DFVF	P450	Secretory Protein	CAZy	Pfam
Annotation_num		10631	3311	10378	2176	577	7126	1874	472	156	818	495	7126
A00001	{Contig10:1342990:1344124:-}	{RFN55189.1; high-affinity iron transporter [Fusarium sp. FIESC_12]}	{K7ND00; High affinity iron permease ftrA }	{fox:FOXG_04487; K07243 FTR, FTH1, efeU high-affinity iron transporter -- }	{NA}	{gnl|TC-DB|Q9P8U8; 2.A.108.1.3 High-affinity iron permease CaFTR2 - Candida albicans (Yeast).}	{GO:0006827; high-affinity iron ion transport; biological_process GO:0005381; iron ion transmembrane transporter activity; molecular_function GO:0033573; high affinity iron permease complex; cellular_component GO:0016020; membrane; cellular_component}	{PHI:4233; N4X9G3 ftr1 5016 Bipolaris maydis Southern corn leaf blight Zea mays (related: maize) encoding the permease component Gene deletion: full reduced virulence}	{Q59ZX2_CANAL; FTR1 EAK95981.1 381 Candida albicans 5476 CAUTION: The sequence shown here is derived from an EMBL/GenBank/DDBJ whole genome shotgun (WGS) entry which is preliminary data. 15123810 XP_715020.1, XM_709927.1 {ID:PF03239; Description: FTR1} Isolated from a wide variety of substrates including humans animals invasive candidal disease invasive candidal disease {ID:0009986; Method: IDA:C…	{NA}	{NA}	{NA}	{PF03239:Iron permease FTR1 family}
A00002	{Contig10:1344470:1346415:+}	{KIL86611.1; hypothetical protein FAVG1_09866 [Fusarium avenaceum]}	{I1RMG9; Iron transport multicopper oxidase FET3 }	{fvr:FVEG_07601; K19791 FET3_5 iron transport multicopper oxidase -- }	{YMR058w; KOG1263 Multicopper oxidases Q Secondary metabolites biosynthesis, transport and catabolism ;}	{gnl|TC-DB|P38993; 2.A.108.1.1 IRON TRANSPORT MULTICOPPER OXIDASE FET3 PRECURSOR (EC 1.-.-.-) - Saccharomyces cerevisiae (Baker's yeast).}	{GO:0005507; copper ion binding; molecular_function GO:0016491; oxidoreductase activity; molecular_function GO:0055114; oxidation-reduction process; biological_process}	{PHI:2920; E3QRA4 FET3-1 31870 Colletotrichum graminicola Maize anthracnose Zea mays (related: maize) Functional ferroxidase Gene deletion: full reduced virulence}	{NA}	{NA}	{NA}	{CCE73644.1_; AA1_2 Laccase / p-diphenol:oxygen oxidoreductase / ferroxidase (EC 1.10.3.2); ; ferroxidase (EC 1.10.3.-); Laccase-like multicopperoxidase (EC 1.10.3.-) -}	{PF07731:Multicopper oxidase PF07732:Multicopper oxidase PF00394:Multicopper oxidase}
A00003	{Contig10:1346474:1347263:-}	{EXK87253.1; hypothetical protein FOQG_09095 [Fusarium oxysporum f. sp. raphani 54005]}	{NA}	{fox:FOXG_04489; }	{NA}	{NA}	{GO:0003899; DNA-directed RNA polymerase activity; molecular_function GO:0006351; transcription, DNA-dependent; biological_process GO:0003677; DNA binding; molecular_function}	{NA}	{NA}	{NA}	{NA}	{NA}	{PF03604:DNA directed RNA polymerase, 7 kDa subunit}
A00004	{Contig10:1348446:1353158:+}	{EWZ84411.1; hypothetical protein FOWG_12216 [Fusarium oxysporum f. sp. lycopersici MN25]}	{S3D778; ABC transporter gloK }	{fox:FOXG_04493; }	{NA}	{NA}	{GO:0055085; transmembrane transport; biological_process GO:0016887; ATPase activity; molecular_function GO:0016301; kinase activity; molecular_function GO:0005524; ATP binding; molecular_function GO:0000166; nucleotide binding; molecular_function GO:0016021; integral to membrane; cellular_component GO:0003924; GTPase activity; molecular_function GO:0006810; transport; biological_process GO:00055…	{NA}	{NA}	{NA}	{NA}	{NA}	{PF00005:ABC transporter PF01926:50S ribosome-binding GTPase PF03193:Protein of unknown function, DUF258 PF13304:AAA domain, putative AbiEii toxin, Type IV TA system PF01580:FtsK/SpoIIIE family PF01637:ATPase domain predominantly from Archaea PF07728:AAA domain (dynein-related subfamily) PF08477:Ras of Complex, Roc, domain of DAPkinase PF01695:IstB-like ATP binding protein PF00931:NB-ARC domain P…
A00005	{Contig10:1353300:1354969:-}	{ENH66868.1; Cytochrome P450 4F4 [Fusarium oxysporum|Fusarium verticillioides]}	{NA}	{fox:FOXG_04494; }	{NA}	{NA}	{GO:0020037; heme binding; molecular_function GO:0055114; oxidation-reduction process; biological_process GO:0005506; iron ion binding; molecular_function GO:0016705; oxidoreductase activity, acting on paired donors, with incorporation or reduction of molecular oxygen; molecular_function}	{NA}	{NA}	{FOXG_04494T0; E-classP450,groupIV P450_Fol383 http://p450.riceblast.snu.ac.kr/class.php?a=dv_sequence&id=49318&spe_id=5448&ref_id=63399}	{NA}	{NA}	{PF00067:Cytochrome P450}
A00006	{Contig10:1355651:1357057:+}	{KIL86608.1; cytochrome-b5 reductase [Fusarium avenaceum]}	{Q2UFN3; NADH-cytochrome b5 reductase 1 }	{fox:FOXG_04495; K00326 E1.6.2.2 cytochrome-b5 reductase 1.6.2.2 Metabolism; Carbohydrate metabolism; Amino sugar and nucleotide sugar metabolism [PATH:ko00520]}	{SPCC970.03; KOG0534 NADH-cytochrome b-5 reductase HC Coenzyme transport and metabolism ; Energy production and conversion ;}	{NA}	{GO:0016491; oxidoreductase activity; molecular_function GO:0055114; oxidation-reduction process; biological_process}	{PHI:4914; F9X691 ZtCBR1 1047171 Zymoseptoria tritici Septoria tritici blotch Triticum aestivum (related: bread wheat) Microsomal cytochrome b5 reductase Gene disruption reduced virulence}	{NA}	{NA}	{NA}	{NA}	{PF00175:Oxidoreductase NAD-binding domain PF08030:Ferric reductase NAD binding domain}
A00007	{Contig10:1357428:1359164:+}	{XP_018753738.1; hypothetical protein FVEG_07619 [Fusarium verticillioides 7600]}	{NA}	{fvr:FVEG_07619; }	{NA}	{NA}	{GO:0055085; transmembrane transport; biological_process GO:0006810; transport; biological_process GO:0015171; amino acid transmembrane transporter activity; molecular_function GO:0003333; amino acid transmembrane transport; biological_process GO:0016020; membrane; cellular_component}	{NA}	{NA}	{NA}	{NA}	{NA}	{PF13520:Amino acid permease PF00324:Amino acid permease}
A00008	{Contig10:1359963:1360997:-}	{EYB23979.1; hypothetical protein FG05_02999 [Fusarium graminearum]}	{NA}	{fgr:FGSG_02999; }	{NA}	{NA}	{NA}	{NA}	{NA}	{NA}	{YES}	{NA}	{NA}
A00009	{Contig10:1363305:1364438:+}	{NA}	{NA}	{NA}	{NA}	{NA}	{NA}	{NA}	{NA}	{NA}	{NA}	{NA}	{NA}
A00010	{Contig10:1364641:1366117:+}	{RFN55205.1; hypothetical protein FIE12Z_458 [Fusarium sp. FIESC_12]}	{NA}	{fpu:FPSE_00583; }	{NA}	{NA}	{GO:0016021; integral to membrane; cellular_component GO:0055085; transmembrane transport; biological_process}	{NA}	{NA}	{NA}	{NA}	{NA}	{PF07690:Major Facilitator Superfamily}
A00011	{Contig10:1367913:1370161:-}	{NA}	{NA}	{NA}	{NA}	{NA}	{GO:0005198; NA GO:0019031; viral envelope; cellular_component GO:0019028; viral capsid; cellular_component}	{NA}	{NA}	{NA}	{NA}	{NA}	{PF04513:Baculovirus polyhedron envelope protein, PEP, C terminus }
A00012	{Contig10:1384952:1385684:+}	{PCD29287.1; hypothetical protein AU210_011825 [Fusarium oxysporum f. sp. radicis-cucumerinum]}	{NA}	{fox:FOXG_11554; }	{NA}	{NA}	{GO:0016747; transferase activity, transferring acyl groups other than amino-acyl groups; molecular_function GO:0008080; N-acetyltransferase activity; molecular_function}	{NA}	{NA}	{NA}	{NA}	{NA}	{PF13673:Acetyltransferase (GNAT) domain PF13508:Acetyltransferase (GNAT) domain PF00583:Acetyltransferase (GNAT) family PF08445:FR47-like protein}
A00013	{Contig10:1386045:1392364:-}	{EMT65879.1; hypothetical protein FOC4_g10007994 [Fusarium oxysporum f. sp. cubense race 4]}	{NA}	{fox:FOXG_11557; }	{NA}	{NA}	{GO:0005976; polysaccharide metabolic process; biological_process GO:0047869; dimethylpropiothetin dethiomethylase activity; molecular_function GO:0016779; nucleotidyltransferase activity; molecular_function GO:0006355; regulation of transcription, DNA-dependent; biological_process GO:0033990; ectoine synthase activity; molecular_function GO:0019491; ectoine biosynthetic process; biological_proce…	{NA}	{NA}	{NA}	{NA}	{NA}	{PF02311:AraC-like ligand binding domain PF06339:Ectoine synthase PF01050:Mannose-6-phosphate isomerase PF16867:Dimethlysulfonioproprionate lyase}
A00014	{Contig10:1392940:1393683:-}	{XP_018249845.1; hypothetical protein FOXG_11558 [Fusarium oxysporum Fo5176|Fusarium oxysporum f. sp. conglutinans race 2 54008|Fusarium oxysporum f. sp. cubense race 4|Fusarium oxysporum f. sp. cubense tropical race 4 54006|Fusarium oxysporum f. sp. lycopersici 4287|Fusarium oxysporum f. sp. melonis 26406|Fusarium oxysporum f. sp. pisi HDV247|Fusarium oxysporum f. sp. radicis-lycopersici 26381]}	{NA}	{fox:FOXG_11558; }	{NA}	{NA}	{NA}	{NA}	{NA}	{NA}	{NA}	{NA}	{NA}
A00015	{Contig10:1397254:1398334:-}	{KIL88799.1; acetylxylan esterase 2 [Fusarium avenaceum]}	{NA}	{fvr:FVEG_10265; }	{NA}	{NA}	{GO:0016787; hydrolase activity; molecular_function GO:0008565; protein transporter activity; molecular_function GO:0015031; protein transport; biological_process GO:0008152; NA}	{NA}	{NA}	{NA}	{YES}	{CCT73669.1_; CE5 acetyl xylan esterase (EC 3.1.1.72); cutinase (EC 3.1.1.74) -}	{PF02416:mttA/Hcf106 family PF01083:Cutinase}
A00016	{Contig10:1399567:1401095:-}	{EWZ96153.1; hypothetical protein FOWG_03623 [Fusarium oxysporum f. sp. lycopersici MN25]}	{NA}	{fox:FOXG_11561; }	{NA}	{NA}	{GO:0003677; DNA binding; molecular_function GO:0008171; O-methyltransferase activity; molecular_function GO:0006355; regulation of transcription, DNA-dependent; biological_process}	{NA}	{NA}	{NA}	{NA}	{NA}	{PF00891:O-methyltransferase PF09339:IclR helix-turn-helix domain}
A00017	{Contig10:1401563:1402946:+}	{EXM27065.1; hypothetical protein FOTG_06478 [Fusarium oxysporum f. sp. vasinfectum 25433]}	{NA}	{fox:FOXG_11562; }	{NA}	{NA}	{GO:0008152; NA GO:0008176; tRNA (guanine-N7-)-methyltransferase activity; molecular_function GO:0008171; O-methyltransferase activity; molecular_function GO:0008168; methyltransferase activity; molecular_function GO:0006400; tRNA modification; biological_process}	{NA}	{NA}	{NA}	{NA}	{NA}	{PF02390:Putative methyltransferase PF08241:Methyltransferase domain PF05175:Methyltransferase small domain PF00891:O-methyltransferase}
A00018	{Contig10:1404873:1406803:+}	{XP_009256587.1; hypothetical protein FPSE_05194 [Fusarium pseudograminearum CS3096]}	{NA}	{fpu:FPSE_05194; }	{NA}	{NA}	{GO:0003677; DNA binding; molecular_function GO:0015074; DNA integration; biological_process}	{NA}	{NA}	{NA}	{NA}	{NA}	{PF14659:Phage integrase, N-terminal SAM-like domain}
A00019	{Contig10:1409231:1410652:+}	{KIL88797.1; hypothetical protein FAVG1_08046 [Fusarium avenaceum]}	{NA}	{fvr:FVEG_10260; }	{NA}	{NA}	{NA}	{NA}	{NA}	{NA}	{NA}	{NA}	{NA}
A00020	{Contig10:1412986:1413552:-}	{XP_003051386.1; hypothetical protein NECHADRAFT_123164 [Nectria haematococca mpVI 77-13-4]}	{B0Y004; Cell wall protein phiA }	{nhe:NECHADRAFT_123164; }	{NA}	{NA}	{NA}	{NA}	{NA}	{NA}	{YES}	{NA}	{NA}
A00021	{Contig10:1416875:1417267:+}	{KIL88793.1; hypothetical protein FAVG1_08042 [Fusarium avenaceum]}	{NA}	{fvr:FVEG_10257; }	{NA}	{NA}	{NA}	{NA}	{NA}	{NA}	{NA}	{NA}	{NA}
A00022	{Contig10:1418645:1419312:-}	{XP_023436238.1; probable translation machinery-associated protein 20 [Fusarium fujikuroi IMI 58289|Fusarium proliferatum]}	{P89886; Translation machinery-associated protein 20 }	{fox:FOXG_11569; K07575 K07575 PUA domain protein -- }	{YER007c-a; KOG2523 Predicted RNA-binding protein with PUA domain J Translation, ribosomal structure and biogenesis ;}	{NA}	{GO:0003723; RNA binding; molecular_function}	{NA}	{NA}	{NA}	{NA}	{NA}	{PF01472:PUA domain}
A00023	{Contig10:1419771:1420092:-}	{XP_018249864.1; hypothetical protein FOXG_11570 [Fusarium fujikuroi|Fusarium mangiferae|Fusarium nygamai|Fusarium oxysporum|Fusarium proliferatum|Fusarium verticillioides]}	{NA}	{fox:FOXG_11570; }	{NA}	{NA}	{GO:0009611; response to wounding; biological_process GO:0004867; serine-type endopeptidase inhibitor activity; molecular_function}	{NA}	{NA}	{NA}	{NA}	{NA}	{PF00280:Potato inhibitor I family}
A00024	{Contig10:1422164:1422991:+}	{CVL09817.1; uncharacterized protein FPRN_12755 [Fusarium proliferatum]}	{NA}	{fox:FOXG_11571; }	{NA}	{NA}	{NA}	{NA}	{NA}	{NA}	{NA}	{NA}	{NA}
A00025	{Contig10:1424142:1427699:-}	{KPA41652.1; stress response protein nst1 [Fusarium langsethiae]}	{Q2GZN9; Stress response protein NST1 }	{fpu:FPSE_05203; }	{NA}	{NA}	{NA}	{NA}	{NA}	{NA}	{NA}	{NA}	{NA}
A00026	{Contig10:1432092:1433009:+}	{XP_023436204.1; probable GTP-binding protein rho2 [Fusarium fujikuroi|Fusarium mangiferae|Fusarium proliferatum]}	{Q10133; GTP-binding protein rho2 }	{fox:FOXG_11573; K07975 K07975 Rho family, other -- }	{SPAC16.01; KOG0393 Ras-related small GTPase, Rho type R General function prediction only ;}	{NA}	{GO:0006576; cellular biogenic amine metabolic process; biological_process GO:0003924; GTPase activity; molecular_function GO:0005525; GTP binding; molecular_function GO:0005524; ATP binding; molecular_function GO:0007264; small GTPase mediated signal transduction; biological_process}	{PHI:3833; I1RJP0 Fgrho2 5518 Fusarium graminearum Fusarium head blight Triticum aestivum (related: bread wheat) Rho GTPases Gene deletion; gene complementation reduced virulence}	{A0SXQ6_MAGGR; RHO3 ABK60346.1 210 Magnaporthe grisea 148305 SIMILARITY: Belongs to the small GTPase superfamily. Rho family. Unknown Unknown {ID:PF00071; Description: Ras} Digitaria (Poaceae) herb Leaf spot Leaf Spot {ID:0005622; Method: IEA:InterPro; Description: C:intracellular} {ID:0016020; Method: IEA:UniProtKB-KW; Description: C:membrane} {ID:0005525; Method: IEA:UniProtKB-KW; Description: …	{NA}	{NA}	{NA}	{PF04670:Gtr1/RagA G protein conserved region PF08477:Ras of Complex, Roc, domain of DAPkinase PF01926:50S ribosome-binding GTPase PF00071:Ras family PF00025:ADP-ribosylation factor family PF10662:Ethanolamine utilisation - propanediol utilisation PF13304:AAA domain, putative AbiEii toxin, Type IV TA system}
A00027	{Contig10:1434128:1434679:-}	{KIL88787.1; hypothetical protein FAVG1_08036 [Fusarium avenaceum]}	{NA}	{fox:FOXG_11574; K17421 MRPL40 large subunit ribosomal protein L40 -- }	{NA}	{NA}	{NA}	{NA}	{NA}	{NA}	{NA}	{NA}	{NA}
A00028	{Contig10:1434908:1436469:-}	{XP_025586397.1; uncharacterized protein FVRRES_07113 [Fusarium venenatum]}	{NA}	{NA}	{NA}	{NA}	{NA}	{NA}	{NA}	{NA}	{NA}	{NA}	{NA}
A00029	{Contig10:1437544:1438356:+}	{KIL88785.1; hypothetical protein FAVG1_08034 [Fusarium avenaceum]}	{NA}	{NA}	{NA}	{NA}	{NA}	{NA}	{NA}	{NA}	{NA}	{NA}	{NA}
A00030	{Contig10:1438791:1441080:-}	{EXK89694.1; transketolase [Fusarium oxysporum f. sp. raphani 54005]}	{O93884; Dihydroxyacetone synthase }	{fox:FOXG_11576; K17100 DAS dihydroxyacetone synthase 2.2.1.3 Metabolism; Energy metabolism; Methane metabolism [PATH:ko00680] Metabolism; Global and overview maps; Microbial metabolism in diverse environments [PATH:ko01120] Metabolism; Global and overview maps; Carbon metabolism [PATH:ko01200]}	{SPBC2G5.05; KOG0523 Transketolase G Carbohydrate transport and metabolism ;}	{NA}	{GO:0030976; thiamine pyrophosphate binding; molecular_function GO:0008661; 1-deoxy-D-xylulose-5-phosphate synthase activity; molecular_function GO:0008152; NA GO:0016624; oxidoreductase activity, acting on the aldehyde or oxo group of donors, disulfide as acceptor; molecular_function GO:0016114; terpenoid biosynthetic process; biological_process GO:0003824; NA}	{PHI:8028; Q8MPM3 Tkt 5665 Leishmania mexicana Leishmaniasis Homo sapiens (related: human) Transketolase Gene deletion: full; gene complementation loss of pathogenicity}	{NA}	{NA}	{NA}	{NA}	{PF00676:Dehydrogenase E1 component PF13292:1-deoxy-D-xylulose-5-phosphate synthase PF02775:Thiamine pyrophosphate enzyme, C-terminal TPP binding domain}
A00031	{Contig10:1442106:1442987:+}	{XP_018757361.1; hypothetical protein FVEG_10247 [Fusarium oxysporum f. sp. vasinfectum 25433|Fusarium verticillioides]}	{NA}	{fvr:FVEG_10247; }	{NA}	{NA}	{GO:0016616; oxidoreductase activity, acting on the CH-OH group of donors, NAD or NADP as acceptor; molecular_function GO:0006694; steroid biosynthetic process; biological_process GO:0050662; coenzyme binding; molecular_function GO:0055114; oxidation-reduction process; biological_process GO:0003824; NA GO:0003854; 3-beta-hydroxy-delta5-steroid dehydrogenase activity; molecular_function}	{NA}	{NA}	{NA}	{NA}	{NA}	{PF01370:NAD dependent epimerase/dehydratase family PF01073:3-beta hydroxysteroid dehydrogenase/isomerase family}
A00032	{Contig10:1443396:1444721:+}	{EWZ35879.1; hypothetical protein FOZG_11681 [Fusarium oxysporum Fo47]}	{NA}	{fox:FOXG_11578; }	{NA}	{NA}	{GO:0019867; outer membrane; cellular_component}	{NA}	{NA}	{NA}	{NA}	{NA}	{PF05433:Glycine zipper 2TM domain}
A00033	{Contig10:1444911:1446736:-}	{KIL88781.1; hypothetical protein FAVG1_08030 [Fusarium avenaceum]}	{NA}	{fox:FOXG_11579; }	{NA}	{gnl|TC-DB|AKU75155.2; 2.A.1.1.137 glycerol symporter [Wickerhamomyces anomalus]}	{GO:0016021; integral to membrane; cellular_component GO:0055085; transmembrane transport; biological_process GO:0022857; transmembrane transporter activity; molecular_function}	{NA}	{NA}	{NA}	{NA}	{NA}	{PF07690:Major Facilitator Superfamily PF00083:Sugar (and other) transporter}
A00034	{Contig10:1448067:1450144:+}	{CVL10641.1; DAK2-Dihydroxyacetone kinase [Fusarium proliferatum]}	{O74192; Dihydroxyacetone kinase }	{fox:FOXG_11580; K00863 DAK, TKFC triose/dihydroxyacetone kinase / FAD-AMP lyase (cyclizing) 2.7.1.28 2.7.1.29 4.6.1.15 Metabolism; Carbohydrate metabolism; Fructose and mannose metabolism [PATH:ko00051] Metabolism; Lipid metabolism; Glycerolipid metabolism [PATH:ko00561] Metabolism; Energy metabolism; Methane metabolism [PATH:ko00680] Metabolism; Global and overview maps; Metabolic pathways [PAT…	{SPAC977.16c; KOG2426 Dihydroxyacetone kinase/glycerone kinase G Carbohydrate transport and metabolism ;}	{NA}	{GO:0004371; glycerone kinase activity; molecular_function GO:0006071; glycerol metabolic process; biological_process}	{NA}	{NA}	{NA}	{NA}	{NA}	{PF02733:Dak1 domain PF02734:DAK2 domain}
A00035	{Contig10:1450713:1454164:+}	{RBR25452.1; hypothetical protein FIESC28_01690 [Fusarium sp. FIESC_28]}	{NA}	{fox:FOXG_11581; }	{NA}	{NA}	{GO:0006355; regulation of transcription, DNA-dependent; biological_process GO:0008270; zinc ion binding; molecular_function GO:0000981; sequence-specific DNA binding RNA polymerase II transcription factor activity; molecular_function GO:0005634; nucleus; cellular_component}	{PHI:5633; G4MLZ9 FZC38 318829 Magnaporthe oryzae Rice blast Hordeum vulgare (related: barley) Zn2Cys6 transcription factor Gene deletion: full unaffected pathogenicity}	{NA}	{NA}	{NA}	{NA}	{PF00172:Fungal Zn(2)-Cys(6) binuclear cluster domain}
A00036	{Contig10:1455111:1455920:+}	{KIL88779.1; hypothetical protein FAVG1_08028 [Fusarium avenaceum]}	{NA}	{fpu:FPSE_05213; K20628 exlX expansin -- }	{NA}	{NA}	{NA}	{NA}	{NA}	{NA}	{YES}	{CEI62668.1_; CBM63 The CBM63 module of Bacillus subtilis expansin EXLX1 has been shown to bind cellulose. -}	{NA}
A00037	{Contig10:1456547:1457575:+}	{EXM27033.1; hypothetical protein FOTG_06454 [Fusarium oxysporum f. sp. vasinfectum 25433]}	{NA}	{fvr:FVEG_10240; }	{NA}	{NA}	{NA}	{NA}	{NA}	{NA}	{NA}	{NA}	{NA}
A00038	{Contig10:1460261:1464646:+}	{CVL04654.1; related to alpha-1,3-mannosyltransferase [Fusarium mangiferae]}	{NA}	{fox:FOXG_11586; K13690 CMT1 alpha-1,3-mannosyltransferase 2.4.1.- }	{NA}	{NA}	{GO:0003824; NA}	{NA}	{NA}	{NA}	{NA}	{CCT74083.1_; GT69 GDP-Man: alpha-1,3-mannosyltransferase (EC 2.4.1.-) -}	{PF02441:Flavoprotein}
A00039	{Contig10:1465357:1466856:-}	{CEG02431.1; unnamed protein product [Fusarium pseudograminearum CS3427]}	{NA}	{fpu:FPSE_05218; }	{NA}	{NA}	{NA}	{NA}	{NA}	{NA}	{NA}	{NA}	{NA}
A00040	{Contig10:1467767:1469590:-}	{XP_003042190.1; hypothetical protein NECHADRAFT_42498 [Nectria haematococca mpVI 77-13-4]}	{P51691; Arylsulfatase }	{nhe:NECHADRAFT_42498; K01130 E3.1.6.1, aslA arylsulfatase 3.1.6.1 Metabolism; Lipid metabolism; Steroid hormone biosynthesis [PATH:ko00140] Metabolism; Lipid metabolism; Sphingolipid metabolism [PATH:ko00600]}	{SPBPB10D8.02c; KOG3867 Sulfatase R General function prediction only ;}	{NA}	{GO:0003824; NA GO:0008152; NA GO:0008484; sulfuric ester hydrolase activity; molecular_function}	{NA}	{NA}	{NA}	{NA}	{NA}	{PF00884:Sulfatase PF01663:Type I phosphodiesterase / nucleotide pyrophosphatase}
A00041	{Contig10:1471561:1473923:+}	{EXM05494.1; hypothetical protein FOIG_04062 [Fusarium oxysporum f. sp. cubense tropical race 4 54006]}	{NA}	{fox:FOXG_11588; }	{NA}	{NA}	{GO:0005524; ATP binding; molecular_function GO:0016887; ATPase activity; molecular_function GO:0006355; regulation of transcription, DNA-dependent; biological_process GO:0008134; transcription factor binding; molecular_function}	{NA}	{NA}	{NA}	{NA}	{NA}	{PF01695:IstB-like ATP binding protein PF00158:Sigma-54 interaction domain PF00004:ATPase family associated with various cellular activities (AAA) PF07728:AAA domain (dynein-related subfamily) PF07724:AAA domain (Cdc48 subfamily)}
A00042	{Contig10:1474524:1477343:-}	{CVL10631.1; uncharacterized protein FPRN_12775 [Fusarium proliferatum]}	{NA}	{fvr:FVEG_10234; }	{NA}	{NA}	{NA}	{PHI:1502; I1S652 GzHMG034 5518 Fusarium graminearum Fusarium ear blight Triticum (related: wheat) transcription factor Gene deletion unaffected pathogenicity}	{NA}	{NA}	{NA}	{NA}	{NA}
A00043	{Contig10:1478772:1481323:+}	{EXA38025.1; hypothetical protein FOVG_12047 [Fusarium oxysporum f. sp. pisi HDV247|Fusarium oxysporum f. sp. raphani 54005]}	{P47946; Potassium transport protein 1 }	{fox:FOXG_11590; }	{SPAC3F10.02c; KOG1341 Na+/K+ transporter P Inorganic ion transport and metabolism ;}	{gnl|TC-DB|O74723; 2.A.38.2.2 TRK-1 PROTEIN - Neurospora crassa.}	{GO:0008324; cation transmembrane transporter activity; molecular_function GO:0055085; transmembrane transport; biological_process GO:0006812; cation transport; biological_process}	{NA}	{NA}	{NA}	{NA}	{NA}	{PF02386:Cation transport protein}
A00044	{Contig10:1483893:1484717:+}	{CEG03676.1; unnamed protein product [Fusarium acuminatum CS5907]}	{NA}	{NA}	{NA}	{NA}	{GO:0019867; outer membrane; cellular_component GO:0000746; conjugation; biological_process}	{NA}	{NA}	{NA}	{NA}	{NA}	{PF07178:TraL protein}
A00045	{Contig10:1486223:1487929:+}	{KPA40328.1; dicarboxylic amino acid permease [Fusarium langsethiae]}	{NA}	{fgr:FGSG_04055; K16261 YAT yeast amino acid transporter -- }	{NA}	{gnl|TC-DB|Q8NKC4; 2.A.3.10.18 Aromatic amino acid and leucine permease - Penicillium chrysogenum.}	{GO:0006810; transport; biological_process GO:0055085; transmembrane transport; biological_process GO:0015171; amino acid transmembrane transporter activity; molecular_function GO:0016020; membrane; cellular_component GO:0003333; amino acid transmembrane transport; biological_process}	{NA}	{NA}	{NA}	{NA}	{NA}	{PF00324:Amino acid permease PF13520:Amino acid permease}
A00046	{Contig10:1493393:1495024:-}	{RBR25463.1; hypothetical protein FIESC28_01701 [Fusarium sp. FIESC_28]}	{P08092; Negative regulator of sexual conjugation and meiosis }	{fox:FOXG_11593; }	{SPBC19C2.05; KOG0583 Serine/threonine protein kinase T Signal transduction mechanisms ;}	{NA}	{GO:0016020; membrane; cellular_component GO:0005524; ATP binding; molecular_function GO:0016773; phosphotransferase activity, alcohol group as acceptor; molecular_function GO:0004672; protein kinase activity; molecular_function GO:0006468; protein phosphorylation; biological_process}	{PHI:1221; I1RJM9 FGSG_04054 5518 Fusarium graminearum Fusarium ear blight Triticum (related: wheat) protein kinase Gene deletion: full lethal}	{NA}	{NA}	{NA}	{NA}	{PF06293:Lipopolysaccharide kinase (Kdo/WaaP) family PF00069:Protein kinase domain PF05445:Poxvirus serine/threonine protein kinase PF07714:Protein tyrosine kinase}
A00047	{Contig10:1502933:1506147:-}	{KIL88770.1; cmgc dyrk prp4 protein kinase [Fusarium avenaceum]}	{Q07538; Serine/threonine-protein kinase prp4 }	{fox:FOXG_11594; K08827 PRPF4B serine/threonine-protein kinase PRP4 2.7.11.1 }	{SPCC777.14; KOG0670 U4/U6-associated splicing factor PRP4 A RNA processing and modification ;}	{NA}	{GO:0005524; ATP binding; molecular_function GO:0004672; protein kinase activity; molecular_function GO:0006468; protein phosphorylation; biological_process}	{PHI:1206; I1RJM8 (Sp Prp4) 5518 Fusarium graminearum Fusarium ear blight Triticum (related: wheat) protein kinase Gene deletion: full; gene complementation reduced virulence}	{NA}	{NA}	{NA}	{NA}	{PF00069:Protein kinase domain PF05445:Poxvirus serine/threonine protein kinase PF07714:Protein tyrosine kinase}
A00048	{Contig10:1506748:1507086:+}	{XP_023435779.1; uncharacterized protein FFUJ_09482 [Fusarium fujikuroi|Fusarium mangiferae|Fusarium proliferatum]}	{A1A4Q4; Translation machinery-associated protein 7 }	{fvr:FVEG_10225; }	{Hs7705431; KOG4766 Uncharacterized conserved protein S Function unknown ;}	{NA}	{NA}	{NA}	{NA}	{NA}	{NA}	{NA}	{NA}
A00049	{Contig10:1507780:1508831:+}	{RBR04759.1; hypothetical protein FVER53590_10223 [Fusarium verticillioides]}	{Q09749; ADIPOR-like receptor SPBC12C2.09c }	{fox:FOXG_11596; K07297 ADIPOR adiponectin receptor -- Environmental Information Processing; Signal transduction; AMPK signaling pathway [PATH:ko04152] Organismal Systems; Aging; Longevity regulating pathway [PATH:ko04211] Organismal Systems; Endocrine system; Adipocytokine signaling pathway [PATH:ko04920] Human Diseases; Endocrine and metabolic diseases; Non-alcoholic fatty liver disease (NAFLD)…	{SPBC12C2.09c; KOG0748 Predicted membrane proteins, contain hemolysin III domain RT General function prediction only ; Signal transduction mechanisms ;}	{gnl|TC-DB|Q96A54; 1.C.113.1.9 Adiponectin receptor protein 1 OS=Homo sapiens GN=ADIPOR1 PE=1 SV=1}	{GO:0004860; protein kinase inhibitor activity; molecular_function GO:0005576; NA GO:0016021; integral to membrane; cellular_component}	{PHI:5780; A0A0E0S648 Fgsg04051 5518 Fusarium graminearum Fusarium ear blight Triticum (related: wheat) GPCR gene Gene deletion unaffected pathogenicity}	{NA}	{NA}	{NA}	{NA}	{PF01372:Melittin PF03006:Haemolysin-III related}
A00050	{Contig10:1508837:1511008:-}	{KPA40323.1; hypothetical protein FLAG1_06803 [Fusarium langsethiae]}	{NA}	{fgr:FGSG_04050; K15205 TFC6 transcription factor C subunit 6 -- }	{NA}	{NA}	{NA}	{NA}	{NA}	{NA}	{NA}	{NA}	{NA}
A00051	{Contig10:1512162:1512806:-}	{KIL88766.1; hypothetical protein FAVG1_08014 [Fusarium avenaceum]}	{NA}	{fpu:FPSE_05231; }	{NA}	{NA}	{NA}	{NA}	{NA}	{NA}	{NA}	{NA}	{NA}
A00052	{Contig10:1513775:1514092:+}	{KIL88763.1; hypothetical protein FAVG1_08011 [Fusarium avenaceum]}	{NA}	{fox:FOXG_11602; }	{NA}	{NA}	{NA}	{NA}	{NA}	{NA}	{NA}	{NA}	{NA}
A00053	{Contig10:1514742:1515664:-}	{KPA40320.1; hypothetical protein FLAG1_06800 [Fusarium langsethiae]}	{NA}	{fgr:FGSG_04049; }	{NA}	{NA}	{GO:0005515; protein binding; molecular_function}	{NA}	{NA}	{NA}	{NA}	{NA}	{PF00651:BTB/POZ domain}
A00054	{Contig10:1516461:1517981:+}	{XP_018249935.1; hypothetical protein FOXG_11605 [Fusarium oxysporum]}	{NA}	{fox:FOXG_11605; K20309 TRAPPC12 trafficking protein particle complex subunit 12 -- }	{NA}	{NA}	{NA}	{NA}	{NA}	{NA}	{NA}	{NA}	{NA}
A00055	{Contig10:1519494:1520413:+}	{XP_025586368.1; uncharacterized protein FVRRES_07084 [Fusarium venenatum]}	{NA}	{fvr:FVEG_10215; K00059 fabG 3-oxoacyl-[acyl-carrier protein] reductase 1.1.1.100 Metabolism; Lipid metabolism; Fatty acid biosynthesis [PATH:ko00061] Metabolism; Biosynthesis of other secondary metabolites; Prodigiosin biosynthesis [PATH:ko00333] Metabolism; Metabolism of cofactors and vitamins; Biotin metabolism [PATH:ko00780] Metabolism; Lipid metabolism; Biosynthesis of unsaturated fatty acid…	{NA}	{NA}	{GO:0055114; oxidation-reduction process; biological_process GO:0003857; 3-hydroxyacyl-CoA dehydrogenase activity; molecular_function GO:0006631; fatty acid metabolic process; biological_process GO:0051287; NAD binding; molecular_function GO:0016491; oxidoreductase activity; molecular_function}	{NA}	{NA}	{NA}	{NA}	{NA}	{PF02737:3-hydroxyacyl-CoA dehydrogenase, NAD binding domain PF02826:D-isomer specific 2-hydroxyacid dehydrogenase, NAD binding domain}
A00056	{Contig10:1520568:1521344:-}	{KIL88759.1; hypothetical protein FAVG1_08007 [Fusarium avenaceum]}	{O14466; Dolichol-phosphate mannosyltransferase }	{fgr:FGSG_04044; K00721 DPM1 dolichol-phosphate mannosyltransferase 2.4.1.83 Metabolism; Glycan biosynthesis and metabolism; N-Glycan biosynthesis [PATH:ko00510] Metabolism; Global and overview maps; Metabolic pathways [PATH:ko01100]}	{SPAC31G5.16c; KOG2978 Dolichol-phosphate mannosyltransferase R General function prediction only ;}	{NA}	{GO:0016757; transferase activity, transferring glycosyl groups; molecular_function}	{NA}	{NA}	{NA}	{NA}	{SCB65892.1_; GT2 cellulose synthase (EC 2.4.1.12); chitin synthase (EC 2.4.1.16); dolichyl-phosphate beta-D-mannosyltransferase (EC 2.4.1.83); dolichyl-phosphate beta-glucosyltransferase (EC 2.4.1.117); N-acetylglucosaminyltransferase (EC 2.4.1.-); N-acetylgalactosaminyltransferase (EC 2.4.1.-); hyaluronan synthase (EC 2.4.1.212); chitin oligosaccharide synthase (EC 2.4.1.-); beta-1,3-glucan syn…	{PF13506:Glycosyl transferase family 21}
A00057	{Contig10:1522648:1523514:+}	{EGU85207.1; hypothetical protein FOXB_04228 [Fusarium oxysporum]}	{NA}	{fox:FOXG_11609; }	{NA}	{NA}	{GO:0019089; transmission of virus; biological_process}	{NA}	{NA}	{NA}	{NA}	{NA}	{PF05318:Tombusvirus movement protein}
A00058	{Contig10:1528834:1532205:+}	{XP_018249945.1; hypothetical protein FOXG_11613 [Fusarium oxysporum FOSC 3-a|Fusarium oxysporum Fo47|Fusarium oxysporum f. sp. cubense race 4|Fusarium oxysporum f. sp. cubense tropical race 4 54006|Fusarium oxysporum f. sp. lycopersici 4287|Fusarium oxysporum f. sp. lycopersici MN25|Fusarium oxysporum f. sp. melonis 26406|Fusarium oxysporum f. sp. radicis-cucumerinum|Fusarium oxysporum f. sp. ra…	{NA}	{fox:FOXG_11613; K21989 TMEM63 calcium permeable stress-gated cation channel -- }	{NA}	{gnl|TC-DB|G2Y513; 1.A.17.5.5 Similar to DUF221 domain protein OS=Botryotinia fuckeliana (strain T4) GN=BofuT4_P037330.1 PE=4 SV=1}	{GO:0016020; membrane; cellular_component}	{NA}	{NA}	{NA}	{NA}	{NA}	{PF02714:Calcium-dependent channel, 7TM region, putative phosphate}
A00059	{Contig10:1532728:1534201:+}	{KIL88756.1; hypothetical protein FAVG1_08004 [Fusarium avenaceum]}	{NA}	{fox:FOXG_11614; }	{NA}	{NA}	{GO:0004144; diacylglycerol O-acyltransferase activity; molecular_function GO:0045017; glycerolipid biosynthetic process; biological_process}	{NA}	{NA}	{NA}	{NA}	{NA}	{PF03007:Wax ester synthase-like Acyl-CoA acyltransferase domain}
A00060	{Contig10:1534749:1538150:+}	{KIL88755.1; hypothetical protein FAVG1_08003 [Fusarium avenaceum]}	{NA}	{fvr:FVEG_10206; }	{NA}	{NA}	{GO:0000062; fatty-acyl-CoA binding; molecular_function}	{NA}	{NA}	{NA}	{NA}	{NA}	{PF00887:Acyl CoA binding protein}
A00061	{Contig10:1538412:1539188:-}	{KPA37756.1; nucleolar protein nop52 variant [Fusarium langsethiae]}	{NA}	{fox:FOXG_11616; K14849 RRP1 ribosomal RNA-processing protein 1 -- }	{NA}	{NA}	{GO:0030688; preribosome, small subunit precursor; cellular_component GO:0006364; rRNA processing; biological_process}	{NA}	{NA}	{NA}	{NA}	{NA}	{PF05997:Nucleolar protein,Nop52}
A00062	{Contig10:1540110:1541225:+}	{RBR25477.1; hypothetical protein FIESC28_01715 [Fusarium sp. FIESC_28]}	{O42906; GPN-loop GTPase 1 }	{fgr:FGSG_04038; K06883 K06883 uncharacterized protein -- }	{SPBC119.15; KOG1532 GTPase XAB1, interacts with DNA repair protein XPA L Replication, recombination and repair ;}	{NA}	{GO:0005524; ATP binding; molecular_function GO:0016301; kinase activity; molecular_function GO:0005525; GTP binding; molecular_function GO:0003924; GTPase activity; molecular_function GO:0008152; NA}	{NA}	{NA}	{NA}	{NA}	{NA}	{PF02421:Ferrous iron transport protein B PF00485:Phosphoribulokinase / Uridine kinase family PF01926:50S ribosome-binding GTPase PF03193:Protein of unknown function, DUF258}
A00063	{Contig10:1541527:1541797:-}	{OBS25364.1; hypothetical protein FPOA_05897 [Fusarium poae]}	{P48011; DNA-directed RNA polymerases I, II, and III subunit RPABC4 }	{fvr:FVEG_10203; K03009 RPB12, POLR2K DNA-directed RNA polymerases I, II, and III subunit RPABC4 -- Metabolism; Nucleotide metabolism; Purine metabolism [PATH:ko00230] Metabolism; Nucleotide metabolism; Pyrimidine metabolism [PATH:ko00240] Metabolism; Global and overview maps; Metabolic pathways [PATH:ko01100] Genetic Information Processing; Transcription; RNA polymerase [PATH:ko03020] Organismal…	{SPBC19C2.03; KOG3507 DNA-directed RNA polymerase, subunit RPB7.0 K Transcription ;}	{NA}	{GO:0003899; DNA-directed RNA polymerase activity; molecular_function GO:0008152; NA GO:0016151; nickel ion binding; molecular_function GO:0006464; protein modification process; biological_process GO:0016846; carbon-sulfur lyase activity; molecular_function GO:0006351; transcription, DNA-dependent; biological_process GO:0008270; zinc ion binding; molecular_function GO:0006355; regulation of trans…	{NA}	{NA}	{NA}	{NA}	{NA}	{PF06221:Putative zinc finger motif, C2HC5-type PF04828:Glutathione-dependent formaldehyde-activating enzyme PF01155:Hydrogenase/urease nickel incorporation, metallochaperone, hypA PF03884:Domain of unknown function (DUF329) PF03604:DNA directed RNA polymerase, 7 kDa subunit}
A00064	{Contig10:1542575:1543162:+}	{RFN44429.1; hypothetical protein FIE12Z_11288 [Fusarium sp. FIESC_12]}	{O94586; Hit family protein 1 }	{fox:FOXG_11618; }	{SPCC1442.14c; KOG3275 Zinc-binding protein of the histidine triad (HIT) family T Signal transduction mechanisms ;}	{NA}	{NA}	{NA}	{NA}	{NA}	{NA}	{NA}	{NA}
A00065	{Contig10:1543977:1546262:-}	{RBR25480.1; hypothetical protein FIESC28_01718 [Fusarium sp. FIESC_28]}	{NA}	{fpu:FPSE_05245; }	{NA}	{NA}	{GO:0003887; DNA-directed DNA polymerase activity; molecular_function GO:0006351; transcription, DNA-dependent; biological_process GO:0016485; protein processing; biological_process GO:0019087; transformation of host cell by virus; biological_process GO:0005634; nucleus; cellular_component GO:0003677; DNA binding; molecular_function GO:0000775; chromosome, centromeric region; cellular_component G…	{PHI:1308; I1RJL0 GzbHLH009 5518 Fusarium graminearum Fusarium ear blight Triticum (related: wheat) transcription factor Gene deletion unaffected pathogenicity}	{NA}	{NA}	{NA}	{NA}	{PF01080:Presenilin PF04931:DNA polymerase phi PF08597:Translation initiation factor eIF3 subunit PF09026:Centromere protein B dimerisation domain PF02724:CDC45-like protein PF05843:Suppressor of forked protein (Suf) PF05297:Herpesvirus latent membrane protein 1 (LMP1) PF10486:Phosphoinositide 3-kinase gamma adapter protein p101 subunit PF00010:Helix-loop-helix DNA-binding domain}
A00066	{Contig10:1548864:1549783:-}	{EGU79265.1; hypothetical protein FOXB_10215 [Fusarium oxysporum Fo5176|Fusarium oxysporum f. sp. conglutinans race 2 54008|Fusarium oxysporum f. sp. pisi HDV247]}	{NA}	{fpu:FPSE_05246; }	{NA}	{NA}	{NA}	{NA}	{NA}	{NA}	{NA}	{NA}	{NA}
A00067	{Contig10:1557351:1560281:+}	{EWY85503.1; hypothetical protein FOYG_12655 [Fusarium oxysporum FOSC 3-a]}	{NA}	{fvr:FVEG_10199; K19953 GRTP1, TBC1D6, MSB3_4 TBC1 domain family member 6 -- }	{NA}	{NA}	{NA}	{NA}	{NA}	{NA}	{NA}	{NA}	{NA}
A00068	{Contig10:1561355:1565344:-}	{EXM26964.1; hypothetical protein FOTG_06408 [Fusarium oxysporum f. sp. vasinfectum 25433]}	{P87317; Uncharacterized protein C31F10.16 }	{fox:FOXG_11623; K19881 BUD7, BCH1 Chs5-Arf1p-binding protein BUD7/BCH1 -- }	{NA}	{NA}	{GO:0005515; protein binding; molecular_function}	{PHI:8743; I1RRW0 FgPEX4 (FGSG_06857) 5518 Fusarium graminearum Fusarium head blight Oryza sativa (related: rice) Uncharacterized protein Gene deletion: full; gene complementation reduced virulence}	{NA}	{NA}	{NA}	{NA}	{PF00515:Tetratricopeptide repeat PF13176:Tetratricopeptide repeat PF05773:RWD domain PF13181:Tetratricopeptide repeat}
A00069	{Contig10:1565753:1571979:+}	{KIL88745.1; histone transcription regulator 3 [Fusarium avenaceum]}	{Q4IFH8; Histone transcription regulator 3 homolog }	{fpu:FPSE_05250; }	{NA}	{NA}	{NA}	{NA}	{NA}	{NA}	{NA}	{NA}	{NA}
A00070	{Contig10:1572253:1573331:-}	{EGU79270.1; hypothetical protein FOXB_10220 [Fusarium oxysporum]}	{NA}	{fox:FOXG_11625; }	{NA}	{NA}	{NA}	{NA}	{NA}	{NA}	{YES}	{CEI62631.1_; AA14 AA14 proteins are copper-dependent lytic polysaccharide monooxygenases (LPMOs); cleavage of xylan with oxidation of C-1 has been demonstrated for two AA14 LPMOs from Trametes coccinea (Pycnoporus coccineus); lytic xylan monooxygenase / xylan oxidase (glycosidic bond-cleaving) (EC 1.-.-.-) -}	{NA}
A00071	{Contig10:1574207:1575723:-}	{KIL88743.1; hypothetical protein FAVG1_07991 [Fusarium avenaceum]}	{Q4IFI0; ATP-dependent rRNA helicase RRP3 }	{fgr:FGSG_04028; K14777 DDX47, RRP3 ATP-dependent RNA helicase DDX47/RRP3 3.6.4.13 }	{SPAC823.08c; KOG0330 ATP-dependent RNA helicase A RNA processing and modification ;}	{NA}	{GO:0016787; hydrolase activity; molecular_function GO:0003676; nucleic acid binding; molecular_function GO:0005524; ATP binding; molecular_function GO:0003677; DNA binding; molecular_function}	{NA}	{NA}	{NA}	{NA}	{NA}	{PF00270:DEAD/DEAH box helicase PF04851:Type III restriction enzyme, res subunit}
A00072	{Contig10:1575931:1577341:+}	{KPA38712.1; ribosome biogenesis protein [Fusarium langsethiae]}	{O14206; Brix domain-containing protein C1B9.03c }	{fox:FOXG_11627; K14859 SSF1_2 ribosome biogenesis protein SSF1/2 -- }	{SPAC6B12.01; KOG2963 RNA-binding protein required for 60S ribosomal subunit biogenesis J Translation, ribosomal structure and biogenesis ;}	{NA}	{NA}	{NA}	{NA}	{NA}	{NA}	{NA}	{NA}
A00073	{Contig10:1577928:1579417:+}	{EWZ96038.1; hypothetical protein FOWG_03542 [Fusarium oxysporum f. sp. lycopersici MN25|Fusarium oxysporum f. sp. radicis-lycopersici 26381]}	{O14189; Protein phosphatase 2C homolog C10F6.17c }	{fox:FOXG_11628; K01102 PDP pyruvate dehydrogenase phosphatase 3.1.3.43 }	{NA}	{NA}	{GO:0003824; NA}	{NA}	{NA}	{NA}	{NA}	{NA}	{PF00481:Protein phosphatase 2C}
A00074	{Contig10:1580972:1582344:-}	{XP_007687042.1; hypothetical protein COCMIDRAFT_92860 [Bipolaris oryzae ATCC 44560]}	{NA}	{bor:COCMIDRAFT_92860; }	{NA}	{NA}	{GO:0055085; transmembrane transport; biological_process GO:0016021; integral to membrane; cellular_component}	{NA}	{NA}	{NA}	{NA}	{NA}	{PF07690:Major Facilitator Superfamily}
A00075	{Contig10:1582953:1585009:+}	{CCF39556.1; glutamyl-tRNA(Gln) amidotransferase [Colletotrichum higginsianum]}	{NA}	{bsc:COCSADRAFT_123388; }	{NA}	{NA}	{NA}	{NA}	{NA}	{NA}	{NA}	{NA}	{NA}
A00076	{Contig10:1585323:1586600:+}	{XP_024741171.1; pyoverdine/dityrosine biosynthesis protein [Meliniomyces bicolor E]}	{NA}	{bsc:COCSADRAFT_96868; }	{NA}	{NA}	{NA}	{NA}	{NA}	{NA}	{NA}	{NA}	{NA}
A00077	{Contig10:1587394:1588803:+}	{ELA28099.1; pyoverdine dityrosine biosynthesis [Colletotrichum gloeosporioides Nara gc5]}	{NA}	{bze:COCCADRAFT_38109; }	{NA}	{NA}	{NA}	{NA}	{NA}	{NA}	{NA}	{NA}	{NA}
A00078	{Contig10:1589108:1589875:-}	{KPM43148.1; hypothetical protein AK830_g3375 [Neonectria ditissima]}	{Q54FK1; HD domain-containing protein 2 homolog }	{pno:SNOG_12722; K07023 K07023 putative hydrolases of HD superfamily -- }	{At2g23820; KOG3197 Predicted hydrolases of HD superfamily R General function prediction only ;}	{NA}	{NA}	{NA}	{NA}	{NA}	{NA}	{NA}	{NA}
A00079	{Contig10:1594139:1595560:+}	{KIL88739.1; hypothetical protein FAVG1_07987 [Fusarium avenaceum]}	{NA}	{fox:FOXG_11631; }	{NA}	{NA}	{NA}	{PHI:5776; I1RJK1 Fgsg04023 5518 Fusarium graminearum Fusarium ear blight Triticum (related: wheat) GPCR gene Gene deletion unaffected pathogenicity}	{NA}	{NA}	{NA}	{NA}	{NA}
A00080	{Contig10:1596449:1598399:+}	{KIL88738.1; hypothetical protein FAVG1_07986 [Fusarium avenaceum]}	{Q9URY4; Putative amidase C869.01 }	{fpu:FPSE_05256; K01426 E3.5.1.4, amiE amidase 3.5.1.4 Metabolism; Amino acid metabolism; Arginine and proline metabolism [PATH:ko00330] Metabolism; Amino acid metabolism; Phenylalanine metabolism [PATH:ko00360] Metabolism; Amino acid metabolism; Tryptophan metabolism [PATH:ko00380] Metabolism; Xenobiotics biodegradation and metabolism; Aminobenzoate degradation [PATH:ko00627] Metabolism; Xenobio…	{SPAC869.01; KOG1211 Amidases J Translation, ribosomal structure and biogenesis ;}	{NA}	{NA}	{NA}	{NA}	{NA}	{YES}	{NA}	{NA}
A00081	{Contig10:1600091:1600417:-}	{CZR47727.1; uncharacterized protein FPRO_13394 [Fusarium proliferatum]}	{NA}	{fox:FOXG_11633; }	{NA}	{NA}	{NA}	{NA}	{NA}	{NA}	{NA}	{NA}	{NA}
A00082	{Contig10:1601098:1601556:-}	{CVL10587.1; uncharacterized protein FPRN_12819 [Fusarium proliferatum]}	{NA}	{fox:FOXG_11634; }	{NA}	{NA}	{NA}	{NA}	{NA}	{NA}	{NA}	{NA}	{NA}
A00083	{Contig10:1604668:1607164:+}	{KIL88731.1; hypothetical protein FAVG1_07979 [Fusarium avenaceum]}	{NA}	{fox:FOXG_20584; }	{NA}	{NA}	{GO:0005515; protein binding; molecular_function}	{NA}	{NA}	{NA}	{YES}	{NA}	{PF00646:F-box domain PF12937:F-box-like}
A00084	{Contig10:1607328:1608917:-}	{KIL88730.1; hypothetical protein FAVG1_07978 [Fusarium avenaceum]}	{NA}	{fpu:FPSE_05259; }	{NA}	{NA}	{GO:0016747; transferase activity, transferring acyl groups other than amino-acyl groups; molecular_function}	{NA}	{NA}	{NA}	{NA}	{NA}	{PF02458:Transferase family}
A00085	{Contig10:1609250:1610249:-}	{KIL88729.1; hypothetical protein FAVG1_07977 [Fusarium avenaceum]}	{NA}	{fgr:FGSG_04016; }	{NA}	{NA}	{NA}	{NA}	{NA}	{NA}	{NA}	{NA}	{NA}
A00086	{Contig10:1611079:1612071:-}	{EMT65786.1; hypothetical protein FOC4_g10007897 [Fusarium oxysporum f. sp. cubense race 4|Fusarium oxysporum f. sp. cubense tropical race 4 54006]}	{NA}	{fvr:FVEG_10184; }	{NA}	{NA}	{NA}	{NA}	{NA}	{NA}	{NA}	{NA}	{NA}
A00087	{Contig10:1613968:1615396:+}	{KIL88727.1; hypothetical protein FAVG1_07975 [Fusarium avenaceum]}	{NA}	{fvr:FVEG_10183; }	{NA}	{NA}	{NA}	{NA}	{NA}	{NA}	{NA}	{NA}	{NA}
A00088	{Contig10:1615813:1616727:-}	{ENH65756.1; Glucan endo-1,3-beta-glucosidase A1 [Fusarium oxysporum f. sp. cubense race 1]}	{NA}	{fox:FOXG_11642; }	{NA}	{NA}	{GO:0005975; carbohydrate metabolic process; biological_process GO:0004553; hydrolase activity, hydrolyzing O-glycosyl compounds; molecular_function}	{NA}	{NA}	{NA}	{YES}	{CCT73745.1_; GH16 xyloglucan:xyloglucosyltransferase (EC 2.4.1.207); keratan-sulfate endo-1,4-beta-galactosidase (EC 3.2.1.103); endo-1,3-beta-glucanase (EC 3.2.1.39); endo-1,3(4)-beta-glucanase (EC 3.2.1.6); licheninase (EC 3.2.1.73); beta-agarase (EC 3.2.1.81); 魏-carrageenase (EC 3.2.1.83); xyloglucanase (EC 3.2.1.151); endo-beta-1,3-galactanase (EC 3.2.1.181); beta-porphyranase (EC 3.2.1.178)…	{PF00722:Glycosyl hydrolases family 16}
A00089	{Contig10:1617509:1618280:-}	{KIL88725.1; hypothetical protein FAVG1_07973 [Fusarium avenaceum]}	{NA}	{nhe:NECHADRAFT_28303; }	{NA}	{NA}	{GO:0005886; plasma membrane; cellular_component}	{NA}	{NA}	{NA}	{NA}	{NA}	{PF06687:SUR7/PalI family}
A00090	{Contig10:1619492:1620835:-}	{RFN43503.1; oxidoreductase [Fusarium sp. FIESC_12]}	{Q6UEF0; NADH-dependent flavin oxidoreductase nadA }	{fox:FOXG_11643; }	{CE09448; KOG0134 NADH:flavin oxidoreductase/12-oxophytodienoate reductase CR Energy production and conversion ; General function prediction only ;}	{NA}	{GO:0006310; DNA recombination; biological_process GO:0055114; oxidation-reduction process; biological_process GO:0003677; DNA binding; molecular_function GO:0010181; FMN binding; molecular_function GO:0016491; oxidoreductase activity; molecular_function GO:0000150; recombinase activity; molecular_function}	{NA}	{NA}	{NA}	{NA}	{NA}	{PF00724:NADH:flavin oxidoreductase / NADH oxidase family PF00239:Resolvase, N terminal domain}
A00091	{Contig10:1624063:1624836:+}	{CVL04714.1; uncharacterized protein FMAN_12825 [Fusarium mangiferae]}	{NA}	{cpw:CPC735_012900; }	{NA}	{NA}	{GO:0016491; oxidoreductase activity; molecular_function GO:0055114; oxidation-reduction process; biological_process}	{NA}	{NA}	{NA}	{NA}	{NA}	{PF01266:FAD dependent oxidoreductase}
A00092	{Contig10:1625034:1625501:-}	{EMT69676.1; hypothetical protein FOC4_g10000265 [Fusarium oxysporum f. sp. cubense race 4]}	{NA}	{aor:AO090010000141; }	{NA}	{NA}	{GO:0005515; protein binding; molecular_function}	{NA}	{NA}	{NA}	{NA}	{NA}	{PF13606:Ankyrin repeat PF00023:Ankyrin repeat}
A00093	{Contig10:1625686:1626213:+}	{PNP55424.1; hypothetical protein THARTR1_04254 [Trichoderma harzianum]}	{NA}	{fox:FOXG_20586; }	{NA}	{NA}	{GO:0055114; oxidation-reduction process; biological_process GO:0005506; iron ion binding; molecular_function GO:0016705; oxidoreductase activity, acting on paired donors, with incorporation or reduction of molecular oxygen; molecular_function GO:0020037; heme binding; molecular_function}	{NA}	{NA}	{FOXG_20586T0; CytochromeP450 P450_Fol251 http://p450.riceblast.snu.ac.kr/class.php?a=dv_sequence&id=49186&spe_id=5448&ref_id=63399}	{YES}	{NA}	{PF00067:Cytochrome P450}
A00094	{Contig10:1627206:1628259:-}	{KIL88723.1; hydroxylacyl- dehydrogenase [Fusarium avenaceum]}	{NA}	{fox:FOXG_11646; }	{NA}	{NA}	{GO:0055114; oxidation-reduction process; biological_process GO:0003857; 3-hydroxyacyl-CoA dehydrogenase activity; molecular_function GO:0006631; fatty acid metabolic process; biological_process GO:0016491; oxidoreductase activity; molecular_function}	{NA}	{NA}	{NA}	{NA}	{NA}	{PF00725:3-hydroxyacyl-CoA dehydrogenase, C-terminal domain PF02737:3-hydroxyacyl-CoA dehydrogenase, NAD binding domain}
A00095	{Contig10:1628511:1629533:-}	{KIL88722.1; hypothetical protein FAVG1_07970 [Fusarium avenaceum]}	{G3XMC6; Dehydrogenase azaJ }	{fvr:FVEG_10177; }	{NA}	{NA}	{GO:0055114; oxidation-reduction process; biological_process}	{NA}	{NA}	{NA}	{NA}	{NA}	{PF00107:Zinc-binding dehydrogenase PF08240:Alcohol dehydrogenase GroES-like domain}
A00096	{Contig10:1634991:1635767:-}	{OJJ08895.1; hypothetical protein ASPVEDRAFT_48025 [Aspergillus versicolor CBS 583.65]}	{NA}	{afv:AFLA_071490; }	{NA}	{NA}	{NA}	{NA}	{NA}	{NA}	{NA}	{NA}	{NA}
A00097	{Contig10:1636395:1638541:+}	{OKO99160.1; hypothetical protein PENSUB_8547 [Penicillium subrubescens]}	{NA}	{NA}	{NA}	{NA}	{NA}	{NA}	{NA}	{NA}	{YES}	{NA}	{NA}
A00098	{Contig10:1643305:1644544:-}	{CVL10565.1; uncharacterized protein FPRN_12841 [Fusarium proliferatum]}	{NA}	{fgr:FGSG_04009; }	{NA}	{NA}	{NA}	{NA}	{NA}	{NA}	{NA}	{NA}	{NA}
A00099	{Contig10:1645968:1646921:+}	{KPA38149.1; phosphotransferase enzyme family protein [Fusarium langsethiae]}	{NA}	{tmn:UCRPA7_8768; }	{NA}	{NA}	{NA}	{NA}	{NA}	{NA}	{NA}	{NA}	{NA}
A00100	{Contig10:1647425:1648629:-}	{NA}	{NA}	{NA}	{NA}	{NA}	{NA}	{NA}	{NA}	{NA}	{NA}	{NA}	{NA}
A00101	{Contig10:1649472:1650692:-}	{NA}	{NA}	{NA}	{NA}	{NA}	{NA}	{NA}	{NA}	{NA}	{NA}	{NA}	{NA}
A00102	{Contig10:1651908:1653281:-}	{OBS16297.1; hypothetical protein FPOA_13082 [Fusarium poae]}	{NA}	{fox:FOXG_11653; }	{NA}	{NA}	{NA}	{NA}	{NA}	{NA}	{NA}	{NA}	{NA}
A00103	{Contig10:1655356:1657242:-}	{NA}	{NA}	{NA}	{NA}	{NA}	{NA}	{NA}	{NA}	{NA}	{NA}	{NA}	{NA}
A00104	{Contig10:1657718:1660185:+}	{EWZ35996.1; hypothetical protein FOZG_11776 [Fusarium oxysporum Fo47]}	{NA}	{fox:FOXG_20589; }	{NA}	{NA}	{NA}	{NA}	{NA}	{NA}	{NA}	{NA}	{NA}
A00105	{Contig10:1661330:1663591:-}	{XP_018757245.1; hypothetical protein FVEG_10160 [Fusarium verticillioides]}	{NA}	{fvr:FVEG_10160; K15196 BRF1, GTF3B transcription factor IIIB 90 kDa subunit -- }	{NA}	{NA}	{GO:0017025; TBP-class protein binding; molecular_function}	{NA}	{NA}	{NA}	{NA}	{NA}	{PF00382:Transcription factor TFIIB repeat}
A00106	{Contig10:1664781:1665481:+}	{KIL88714.1; hypothetical protein FAVG1_07962 [Fusarium avenaceum]}	{NA}	{fpu:FPSE_05273; K09702 K09702 uncharacterized protein -- }	{NA}	{NA}	{NA}	{NA}	{NA}	{NA}	{NA}	{NA}	{NA}
A00107	{Contig10:1666656:1667519:-}	{EMT65757.1; hypothetical protein FOC4_g10007868 [Fusarium oxysporum FOSC 3-a|Fusarium oxysporum f. sp. cubense race 4|Fusarium oxysporum f. sp. cubense tropical race 4 54006|Fusarium oxysporum f. sp. pisi HDV247|Fusarium oxysporum f. sp. raphani 54005]}	{NA}	{fox:FOXG_11661; }	{NA}	{NA}	{GO:0005179; hormone activity; molecular_function GO:0006511; ubiquitin-dependent protein catabolic process; biological_process GO:0005576; NA GO:0005515; protein binding; molecular_function}	{NA}	{NA}	{NA}	{NA}	{NA}	{PF00758:Erythropoietin/thrombopoietin PF00651:BTB/POZ domain PF03931:Skp1 family, tetramerisation domain}
A00108	{Contig10:1668912:1670172:-}	{EGU77965.1; hypothetical protein FOXB_11530 [Fusarium oxysporum Fo5176|Fusarium oxysporum f. sp. cubense race 1]}	{NA}	{fvr:FVEG_10163; }	{NA}	{NA}	{NA}	{NA}	{NA}	{NA}	{NA}	{NA}	{NA}
A00109	{Contig10:1670695:1671050:-}	{EXA38133.1; hypothetical protein FOVG_12131 [Fusarium oxysporum f. sp. pisi HDV247|Fusarium oxysporum f. sp. raphani 54005]}	{NA}	{fvr:FVEG_10164; }	{NA}	{NA}	{NA}	{NA}	{NA}	{NA}	{NA}	{NA}	{NA}
A00110	{Contig10:1671540:1672158:+}	{KIL88710.1; hypothetical protein FAVG1_07958 [Fusarium avenaceum]}	{C7ZHK5; Signal peptidase complex catalytic subunit SEC11 }	{fox:FOXG_11659; K13280 SEC11, sipW signal peptidase I 3.4.21.89 Genetic Information Processing; Folding, sorting and degradation; Protein export [PATH:ko03060]}	{7298894; KOG3342 Signal peptidase I U Intracellular trafficking, secretion, and vesicular transport ;}	{NA}	{NA}	{NA}	{NA}	{NA}	{NA}	{NA}	{NA}
A00111	{Contig10:1673375:1674345:+}	{PNP74818.1; hypothetical protein FNYG_11955 [Fusarium nygamai]}	{NA}	{fox:FOXG_11658; }	{NA}	{NA}	{NA}	{NA}	{NA}	{NA}	{NA}	{NA}	{NA}
A00112	{Contig10:1679921:1681685:-}	{KPA40191.1; hypothetical protein FLAG1_06938 [Fusarium langsethiae]}	{NA}	{fgr:FGSG_03997; }	{NA}	{NA}	{NA}	{NA}	{NA}	{NA}	{NA}	{NA}	{NA}
A00113	{Contig10:1684969:1687558:+}	{KIL88707.1; hypothetical protein FAVG1_07955 [Fusarium avenaceum]}	{NA}	{maj:MAA_08705; }	{NA}	{NA}	{GO:0006355; regulation of transcription, DNA-dependent; biological_process GO:0007018; microtubule-based movement; biological_process GO:0008017; microtubule binding; molecular_function GO:0005524; ATP binding; molecular_function GO:0003700; sequence-specific DNA binding transcription factor activity; molecular_function GO:0003777; microtubule motor activity; molecular_function}	{NA}	{NA}	{NA}	{NA}	{NA}	{PF16796:Microtubule binding PF01166:TSC-22/dip/bun family PF00225:Kinesin motor domain}
A00114	{Contig10:1690063:1690852:+}	{XP_018250016.1; hypothetical protein FOXG_11668 [Fusarium oxysporum Fo47|Fusarium oxysporum f. sp. cubense race 1|Fusarium oxysporum f. sp. lycopersici 4287|Fusarium oxysporum f. sp. lycopersici MN25|Fusarium oxysporum f. sp. melonis 26406|Fusarium oxysporum f. sp. pisi HDV247|Fusarium oxysporum f. sp. radicis-cucumerinum|Fusarium oxysporum f. sp. radicis-lycopersici 26381|Fusarium oxysporum f. …	{Q754F0; Protein SYM1 }	{fvr:FVEG_10154; }	{NA}	{NA}	{GO:0016021; integral to membrane; cellular_component}	{NA}	{NA}	{NA}	{NA}	{NA}	{PF04117:Mpv17 / PMP22 family }
A00115	{Contig10:1692360:1693974:+}	{EXK29827.1; hypothetical protein FOMG_14255 [Fusarium oxysporum f. sp. melonis 26406]}	{P24590; Phosphoglycerate kinase }	{fvr:FVEG_10153; K00927 PGK, pgk phosphoglycerate kinase 2.7.2.3 Metabolism; Carbohydrate metabolism; Glycolysis / Gluconeogenesis [PATH:ko00010] Metabolism; Energy metabolism; Carbon fixation in photosynthetic organisms [PATH:ko00710] Metabolism; Global and overview maps; Metabolic pathways [PATH:ko01100] Metabolism; Global and overview maps; Biosynthesis of secondary metabolites [PATH:ko01110] …	{SPBC14F5.04c; KOG1367 3-phosphoglycerate kinase G Carbohydrate transport and metabolism ;}	{NA}	{GO:0003677; DNA binding; molecular_function GO:0004618; phosphoglycerate kinase activity; molecular_function GO:0006096; glycolysis; biological_process GO:0000156; two-component response regulator activity; molecular_function GO:0005524; ATP binding; molecular_function GO:0000160; two-component signal transduction system (phosphorelay); biological_process GO:0055114; oxidation-reduction process;…	{NA}	{NA}	{NA}	{NA}	{NA}	{PF06506:Propionate catabolism activator PF00162:Phosphoglycerate kinase PF00107:Zinc-binding dehydrogenase}
A00116	{Contig10:1694212:1694958:-}	{NA}	{NA}	{NA}	{NA}	{NA}	{NA}	{NA}	{NA}	{NA}	{NA}	{NA}	{NA}
A00117	{Contig10:1695166:1695540:-}	{KIL88702.1; 26 proteasome complex subunit dss1 [Fusarium avenaceum]}	{Q7SA04; Putative 26S proteasome complex subunit sem-1 }	{fvr:FVEG_16733; K10881 SHFM1, DSS1 26 proteasome complex subunit DSS1 -- Genetic Information Processing; Folding, sorting and degradation; Proteasome [PATH:ko03050] Genetic Information Processing; Replication and repair; Homologous recombination [PATH:ko03440] Human Diseases; Infectious diseases: Viral; Epstein-Barr virus infection [PATH:ko05169]}	{Hs5453640; KOG4764 Uncharacterized conserved protein S Function unknown ;}	{NA}	{GO:0006406; mRNA export from nucleus; biological_process GO:0043248; proteasome assembly; biological_process GO:0008541; proteasome regulatory particle, lid subcomplex; cellular_component}	{NA}	{NA}	{NA}	{NA}	{NA}	{PF05160:DSS1/SEM1 family}
A00118	{Contig10:1696383:1702660:-}	{KIL88701.1; hypothetical protein FAVG1_07949 [Fusarium avenaceum]}	{NA}	{nhe:NECHADRAFT_77238; }	{NA}	{NA}	{GO:0003677; DNA binding; molecular_function GO:0016787; hydrolase activity; molecular_function GO:0005524; ATP binding; molecular_function}	{NA}	{NA}	{EEA23526.1; E-classP450,groupI P450_Pm080 http://p450.riceblast.snu.ac.kr/class.php?a=dv_sequence&id=12050&spe_id=7910&ref_id=3409}	{NA}	{NA}	{PF04851:Type III restriction enzyme, res subunit PF00176:SNF2 family N-terminal domain}
A00119	{Contig10:1703223:1706581:+}	{XP_018144297.1; NACHT domain-containing protein [Pochonia chlamydosporia 170]}	{NA}	{pfy:PFICI_00140; }	{NA}	{NA}	{GO:0006260; DNA replication; biological_process GO:0003724; RNA helicase activity; molecular_function GO:0043531; ADP binding; molecular_function GO:0003723; RNA binding; molecular_function GO:0003677; DNA binding; molecular_function GO:0005524; ATP binding; molecular_function GO:0004003; ATP-dependent DNA helicase activity; molecular_function GO:0016887; ATPase activity; molecular_function}	{NA}	{NA}	{NA}	{NA}	{NA}	{PF07728:AAA domain (dynein-related subfamily) PF00519:Papillomavirus helicase PF00910:RNA helicase PF00004:ATPase family associated with various cellular activities (AAA) PF00931:NB-ARC domain}
A00120	{Contig10:1708971:1710673:-}	{XP_003042029.1; hypothetical protein NECHADRAFT_52508 [Nectria haematococca mpVI 77-13-4]}	{NA}	{nhe:NECHADRAFT_52508; }	{NA}	{NA}	{GO:0020037; heme binding; molecular_function GO:0016705; oxidoreductase activity, acting on paired donors, with incorporation or reduction of molecular oxygen; molecular_function GO:0005506; iron ion binding; molecular_function GO:0055114; oxidation-reduction process; biological_process}	{NA}	{NA}	{FOXG_10831T0; E-classP450,groupI P450_Fol179 http://p450.riceblast.snu.ac.kr/class.php?a=dv_sequence&id=49154&spe_id=5448&ref_id=63399}	{NA}	{NA}	{PF00067:Cytochrome P450}
A00121	{Contig10:1711374:1712722:+}	{XP_003042096.1; hypothetical protein NECHADRAFT_86947 [Nectria haematococca mpVI 77-13-4]}	{NA}	{nhe:NECHADRAFT_86947; }	{NA}	{NA}	{NA}	{NA}	{NA}	{NA}	{NA}	{NA}	{NA}
A00122	{Contig10:1712993:1714358:-}	{KIW65406.1; hypothetical protein PV04_07669 [Phialophora americana]}	{NA}	{NA}	{NA}	{NA}	{GO:0016787; hydrolase activity; molecular_function GO:0006508; proteolysis; biological_process GO:0008236; serine-type peptidase activity; molecular_function GO:0008152; NA}	{NA}	{NA}	{NA}	{NA}	{NA}	{PF00326:Prolyl oligopeptidase family PF07859:alpha/beta hydrolase fold}
A00123	{Contig10:1715881:1716940:+}	{XP_003042030.1; hypothetical protein NECHADRAFT_52669 [Nectria haematococca mpVI 77-13-4]}	{NA}	{nhe:NECHADRAFT_52669; }	{NA}	{NA}	{NA}	{NA}	{NA}	{NA}	{NA}	{NA}	{NA}
A00124	{Contig10:1717948:1719557:-}	{XP_003042034.1; hypothetical protein NECHADRAFT_86955 [Nectria haematococca mpVI 77-13-4]}	{O34714; Oxalate decarboxylase OxdC }	{nhe:NECHADRAFT_86955; }	{NA}	{NA}	{GO:0055114; oxidation-reduction process; biological_process GO:0016779; nucleotidyltransferase activity; molecular_function GO:0005506; iron ion binding; molecular_function GO:0005976; polysaccharide metabolic process; biological_process GO:0006355; regulation of transcription, DNA-dependent; biological_process GO:0010309; acireductone dioxygenase [iron(II)-requiring] activity; molecular_functio…	{PHI:4508; A7EU07 Ss-odc1 5180 Sclerotinia sclerotiorum White mold Apium graveolens (no common name found) oxalate decarboxylase Gene deletion: full; gene complementation unaffected pathogenicity}	{NA}	{NA}	{YES}	{NA}	{PF03079:ARD/ARD' family PF01050:Mannose-6-phosphate isomerase PF06052:3-hydroxyanthranilic acid dioxygenase PF00190:Cupin PF02311:AraC-like ligand binding domain}
A00125	{Contig10:1720017:1720922:+}	{KPM36186.1; hypothetical protein AK830_g10387 [Neonectria ditissima]}	{NA}	{nhe:NECHADRAFT_18644; }	{NA}	{NA}	{NA}	{NA}	{NA}	{NA}	{NA}	{NA}	{NA}
A00126	{Contig10:1721651:1722979:+}	{XP_003042098.1; hypothetical protein NECHADRAFT_52495 [Nectria haematococca mpVI 77-13-4]}	{NA}	{nhe:NECHADRAFT_52495; }	{NA}	{NA}	{GO:0071949; FAD binding; molecular_function}	{NA}	{NA}	{NA}	{NA}	{NA}	{PF01494:FAD binding domain}
A00127	{Contig10:1723540:1725272:-}	{XP_003042033.1; hypothetical protein NECHADRAFT_52492 [Nectria haematococca mpVI 77-13-4]}	{NA}	{nhe:NECHADRAFT_52492; }	{NA}	{NA}	{GO:0020037; heme binding; molecular_function GO:0016705; oxidoreductase activity, acting on paired donors, with incorporation or reduction of molecular oxygen; molecular_function GO:0055114; oxidation-reduction process; biological_process GO:0005506; iron ion binding; molecular_function}	{NA}	{NA}	{estExt_Genewise1Plus.C_11313; Pisatindemethylase-like P450_Ch012 http://p450.riceblast.snu.ac.kr/class.php?a=dv_sequence&id=8913&spe_id=953&ref_id=2911}	{NA}	{NA}	{PF00067:Cytochrome P450}
A00128	{Contig10:1726216:1728980:-}	{NA}	{NA}	{NA}	{NA}	{NA}	{GO:0003677; DNA binding; molecular_function GO:0008270; zinc ion binding; molecular_function GO:0006351; transcription, DNA-dependent; biological_process GO:0000981; sequence-specific DNA binding RNA polymerase II transcription factor activity; molecular_function GO:0005634; nucleus; cellular_component GO:0006355; regulation of transcription, DNA-dependent; biological_process}	{NA}	{NA}	{NA}	{NA}	{NA}	{PF04082:Fungal specific transcription factor domain PF00172:Fungal Zn(2)-Cys(6) binuclear cluster domain}
A00129	{Contig10:1730093:1731746:-}	{RDW74798.1; hypothetical protein BP6252_05940 [Coleophoma cylindrospora]}	{NA}	{npa:UCRNP2_6632; }	{NA}	{NA}	{GO:0003677; DNA binding; molecular_function GO:0005634; nucleus; cellular_component GO:0006351; transcription, DNA-dependent; biological_process GO:0008270; zinc ion binding; molecular_function}	{NA}	{NA}	{NA}	{NA}	{NA}	{PF04082:Fungal specific transcription factor domain }
A00130	{Contig10:1731881:1732247:-}	{NA}	{NA}	{NA}	{NA}	{NA}	{NA}	{NA}	{NA}	{NA}	{NA}	{NA}	{NA}
A00131	{Contig10:1733534:1734249:-}	{KFA61709.1; hypothetical protein S40285_03503 [Stachybotrys chlorohalonata IBT 40285]}	{NA}	{fvr:FVEG_00024; }	{NA}	{NA}	{GO:0016020; membrane; cellular_component GO:0005886; plasma membrane; cellular_component}	{NA}	{NA}	{NA}	{NA}	{NA}	{PF06687:SUR7/PalI family PF01284:Membrane-associating domain}
A00132	{Contig10:1740843:1742378:+}	{KIL88697.1; zinc-regulated transporter 2 [Fusarium avenaceum]}	{NA}	{fox:FOXG_11673; }	{NA}	{NA}	{GO:0055085; transmembrane transport; biological_process GO:0046873; metal ion transmembrane transporter activity; molecular_function GO:0016020; membrane; cellular_component GO:0030001; metal ion transport; biological_process}	{PHI:3909; Q6IZ77 ZrfB 746128 Aspergillus fumigatus Invasive pulmonary aspergillosis Mus musculus (related: house mouse) alkaline zinc transporter Gene mutation; gene complementation loss of pathogenicity}	{NA}	{NA}	{NA}	{NA}	{PF02535:ZIP Zinc transporter}
A00133	{Contig10:1742639:1744609:-}	{EQB46507.1; serine carboxypeptidase [Colletotrichum gloeosporioides Cg-14]}	{NA}	{nhe:NECHADRAFT_47349; }	{NA}	{NA}	{GO:0004185; serine-type carboxypeptidase activity; molecular_function GO:0006508; proteolysis; biological_process}	{NA}	{NA}	{NA}	{YES}	{NA}	{PF00450:Serine carboxypeptidase}
A00134	{Contig10:1747161:1748726:-}	{KIL88696.1; hypothetical protein FAVG1_07944 [Fusarium avenaceum]}	{NA}	{fox:FOXG_11675; }	{NA}	{NA}	{NA}	{NA}	{NA}	{NA}	{YES}	{NA}	{NA}
A00135	{Contig10:1751496:1752637:-}	{SCO47027.1; uncharacterized protein FFNC_11105 [Fusarium fujikuroi]}	{NA}	{fox:FOXG_11676; }	{NA}	{NA}	{GO:0016787; hydrolase activity; molecular_function GO:0015996; chlorophyll catabolic process; biological_process GO:0047746; chlorophyllase activity; molecular_function GO:0008152; NA GO:0005576; NA GO:0006508; proteolysis; biological_process GO:0008236; serine-type peptidase activity; molecular_function}	{NA}	{NA}	{NA}	{NA}	{NA}	{PF07859:alpha/beta hydrolase fold PF12740:Chlorophyllase enzyme PF10503:Esterase PHB depolymerase PF00326:Prolyl oligopeptidase family}
A00136	{Contig10:1754335:1756155:-}	{KIL88693.1; hypothetical protein FAVG1_07941 [Fusarium avenaceum]}	{P38090; General amino acid permease AGP2 }	{fgr:FGSG_03985; K16261 YAT yeast amino acid transporter -- }	{YBR132c; KOG1286 Amino acid transporters E Amino acid transport and metabolism ;}	{gnl|TC-DB|P38090; 2.A.3.10.19 General amino acid permease AGP2 - Saccharomyces cerevisiae (Baker's yeast).}	{GO:0015171; amino acid transmembrane transporter activity; molecular_function GO:0055085; transmembrane transport; biological_process GO:0006810; transport; biological_process GO:0003333; amino acid transmembrane transport; biological_process GO:0016020; membrane; cellular_component}	{NA}	{NA}	{ATEG_07313.1; E-classP450,groupIV P450_Ate082 http://p450.riceblast.snu.ac.kr/class.php?a=dv_sequence&id=591&spe_id=421&ref_id=189}	{NA}	{NA}	{PF00324:Amino acid permease PF13520:Amino acid permease}
A00137	{Contig10:1760311:1761600:+}	{RFN51442.1; l-lactate dehydrogenase (cytochrome) [Fusarium sp. FIESC_12]}	{Q9HDX2; Uncharacterized lactate 2-monooxygenase PB1A11.03 }	{fgr:FGSG_03984; K00467 E1.13.12.4 lactate 2-monooxygenase 1.13.12.4 Metabolism; Carbohydrate metabolism; Pyruvate metabolism [PATH:ko00620]}	{SPAPB1A11.03; KOG0538 Glycolate oxidase C Energy production and conversion ;}	{NA}	{GO:0016491; oxidoreductase activity; molecular_function GO:0000105; histidine biosynthetic process; biological_process GO:0016638; oxidoreductase activity, acting on the CH-NH2 group of donors; molecular_function GO:0055114; oxidation-reduction process; biological_process GO:0018580; nitronate monooxygenase activity; molecular_function GO:0006537; glutamate biosynthetic process; biological_proce…	{NA}	{NA}	{NA}	{NA}	{NA}	{PF00478:IMP dehydrogenase / GMP reductase domain PF01070:FMN-dependent dehydrogenase PF00977:Histidine biosynthesis protein PF01645:Conserved region in glutamate synthase PF03060:Nitronate monooxygenase}
A00138	{Contig10:1762713:1763563:+}	{SCO55760.1; uncharacterized protein FFMR_12916 [Fusarium fujikuroi]}	{NA}	{fox:FOXG_11684; }	{NA}	{NA}	{NA}	{NA}	{NA}	{NA}	{NA}	{NA}	{NA}
A00139	{Contig10:1765813:1767966:+}	{SCO55761.1; related to Mitochondrial outer membrane protein IML2 [Fusarium fujikuroi]}	{Q2H2B2; Inclusion body clearance protein IML2 }	{fox:FOXG_11683; }	{NA}	{NA}	{NA}	{NA}	{NA}	{NA}	{NA}	{NA}	{NA}
A00140	{Contig10:1768094:1769110:-}	{CEG03430.1; unnamed protein product [Fusarium acuminatum CS5907]}	{NA}	{fgr:FGSG_03978; }	{NA}	{NA}	{GO:0055114; oxidation-reduction process; biological_process GO:0005506; iron ion binding; molecular_function GO:0008610; lipid biosynthetic process; biological_process GO:0016491; oxidoreductase activity; molecular_function}	{NA}	{NA}	{NA}	{NA}	{NA}	{PF04116:Fatty acid hydroxylase superfamily}
A00141	{Contig10:1771182:1773901:+}	{EXM05347.1; hypothetical protein FOIG_03951 [Fusarium oxysporum f. sp. cubense tropical race 4 54006]}	{NA}	{fox:FOXG_11681; }	{NA}	{NA}	{NA}	{NA}	{NA}	{NA}	{NA}	{NA}	{NA}
A00142	{Contig10:1774165:1776228:-}	{EWZ36034.1; hypothetical protein FOZG_11806 [Fusarium oxysporum Fo47]}	{NA}	{fpu:FPSE_05299; }	{NA}	{NA}	{GO:0006099; tricarboxylic acid cycle; biological_process GO:0016829; lyase activity; molecular_function}	{NA}	{NA}	{NA}	{NA}	{NA}	{PF10415:Fumarase C C-terminus}
A00143	{Contig10:1778358:1779284:-}	{XP_016617179.1; hypothetical protein Z519_09157 [Cladophialophora bantiana CBS 173.52]}	{NA}	{ela:UCREL1_1833; }	{NA}	{NA}	{NA}	{NA}	{NA}	{NA}	{NA}	{NA}	{NA}
A00144	{Contig10:1780107:1781747:-}	{XP_009155692.1; cytochrome P450 oxidoreductase [Exophiala dermatitidis NIH/UT8656]}	{NA}	{fgr:FGSG_13459; }	{NA}	{NA}	{GO:0005506; iron ion binding; molecular_function GO:0055114; oxidation-reduction process; biological_process GO:0016705; oxidoreductase activity, acting on paired donors, with incorporation or reduction of molecular oxygen; molecular_function GO:0020037; heme binding; molecular_function}	{NA}	{NA}	{FGSG_13459T0; Pisatindemethylase-like P450_Fg183 http://p450.riceblast.snu.ac.kr/class.php?a=dv_sequence&id=44897&spe_id=2&ref_id=60586}	{NA}	{NA}	{PF00067:Cytochrome P450}
A00145	{Contig10:1782997:1785744:-}	{KPM34591.1; Transmembrane GTPase fzo1 [Neonectria ditissima]}	{NA}	{tmn:UCRPA7_8316; K06030 MFN2, FZO1 mitofusin 2 3.6.5.- Cellular Processes; Transport and catabolism; Mitophagy - animal [PATH:ko04137] Cellular Processes; Cell growth and death; Apoptosis - fly [PATH:ko04214] Organismal Systems; Immune system; NOD-like receptor signaling pathway [PATH:ko04621]}	{NA}	{NA}	{GO:0006576; cellular biogenic amine metabolic process; biological_process GO:0007264; small GTPase mediated signal transduction; biological_process GO:0005524; ATP binding; molecular_function GO:0016020; membrane; cellular_component GO:0005525; GTP binding; molecular_function}	{PHI:9302; G4N536 Mofzo1 (MGG_05209) 318829 Magnaporthe oryzae Rice blast disease Oryza sativa (related: rice) Transmembrane GTPase Gene deletion: full; gene complementation reduced virulence}	{Q2H9J2_CHAGB; CHGG_03112 EAQ91177.1 879 Chaetomium globosum 306901 Unknown Unknown XP_001229628.1, XM_001229627.1 {ID:PF00009; Description: GTP_EFTU} Multiple genera in multiple families plants Saprobe Rot {ID:0015485; Method: IEA:InterPro; Description: F:cholesterol binding} {ID:0005525; Method: IEA:UniProtKB-KW; Description: F:GTP binding} {ID:0003924; Method: IEA:InterPro; Description: F:GTPa…	{NA}	{NA}	{NA}	{PF02421:Ferrous iron transport protein B PF10662:Ethanolamine utilisation - propanediol utilisation PF05049:Interferon-inducible GTPase (IIGP) PF01926:50S ribosome-binding GTPase PF08477:Ras of Complex, Roc, domain of DAPkinase}
A00146	{Contig10:1787230:1788552:+}	{KIL88684.1; hypothetical protein FAVG1_07931 [Fusarium avenaceum]}	{NA}	{NA}	{NA}	{NA}	{NA}	{NA}	{NA}	{NA}	{NA}	{NA}	{NA}
A00147	{Contig10:1789212:1791299:+}	{PTD06432.1; Acetamidase [Fusarium culmorum]}	{Q12559; Acetamidase }	{fvr:FVEG_10130; K01426 E3.5.1.4, amiE amidase 3.5.1.4 Metabolism; Amino acid metabolism; Arginine and proline metabolism [PATH:ko00330] Metabolism; Amino acid metabolism; Phenylalanine metabolism [PATH:ko00360] Metabolism; Amino acid metabolism; Tryptophan metabolism [PATH:ko00380] Metabolism; Xenobiotics biodegradation and metabolism; Aminobenzoate degradation [PATH:ko00627] Metabolism; Xenobio…	{NA}	{NA}	{NA}	{NA}	{NA}	{NA}	{NA}	{NA}	{NA}
A00148	{Contig10:1791541:1793514:-}	{XP_003042572.1; hypothetical protein NECHADRAFT_81110 [Nectria haematococca mpVI 77-13-4]}	{B2KWH6; MFS siderochrome iron transporter 1 }	{nhe:NECHADRAFT_81110; }	{NA}	{gnl|TC-DB|Q870L2; 2.A.1.16.7 Siderophore iron transporter mirB OS=Emericella nidulans (strain FGSC A4 / ATCC 38163 / CBS 112.46 / NRRL 194 / M139) GN=mirB PE=3 SV=1}	{GO:0006810; transport; biological_process GO:0055085; transmembrane transport; biological_process GO:0016021; integral to membrane; cellular_component}	{NA}	{NA}	{NA}	{NA}	{NA}	{PF06609:Fungal trichothecene efflux pump (TRI12) PF07690:Major Facilitator Superfamily}
A00149	{Contig10:1796892:1798531:-}	{EXK35746.1; hypothetical protein FOMG_08949 [Fusarium oxysporum f. sp. melonis 26406]}	{P17549; Benzoate 4-monooxygenase }	{fox:FOXG_14732; K07824 CYP53A1 benzoate 4-monooxygenase 1.14.14.92 Metabolism; Xenobiotics biodegradation and metabolism; Benzoate degradation [PATH:ko00362] Metabolism; Xenobiotics biodegradation and metabolism; Aminobenzoate degradation [PATH:ko00627] Metabolism; Global and overview maps; Metabolic pathways [PATH:ko01100] Metabolism; Global and overview maps; Microbial metabolism in diverse en…	{NA}	{NA}	{GO:0016705; oxidoreductase activity, acting on paired donors, with incorporation or reduction of molecular oxygen; molecular_function GO:0005506; iron ion binding; molecular_function GO:0055114; oxidation-reduction process; biological_process GO:0020037; heme binding; molecular_function}	{NA}	{NA}	{FOXG_14732T0; E-classP450,groupI P450_Fol403 http://p450.riceblast.snu.ac.kr/class.php?a=dv_sequence&id=49338&spe_id=5448&ref_id=63399}	{NA}	{NA}	{PF00067:Cytochrome P450}
A00150	{Contig10:1799780:1800860:+}	{EWZ30364.1; hypothetical protein FOZG_15851 [Fusarium oxysporum Fo47|Fusarium oxysporum f. sp. lycopersici MN25|Fusarium oxysporum f. sp. radicis-cucumerinum|Fusarium oxysporum f. sp. radicis-lycopersici 26381]}	{NA}	{fox:FOXG_14731; }	{NA}	{NA}	{GO:0016491; oxidoreductase activity; molecular_function GO:0055114; oxidation-reduction process; biological_process}	{NA}	{NA}	{NA}	{NA}	{NA}	{PF03171:2OG-Fe(II) oxygenase superfamily}
A00151	{Contig10:1803347:1804549:-}	{NA}	{NA}	{NA}	{NA}	{NA}	{GO:0006355; regulation of transcription, DNA-dependent; biological_process GO:0008270; zinc ion binding; molecular_function GO:0005634; nucleus; cellular_component GO:0000981; sequence-specific DNA binding RNA polymerase II transcription factor activity; molecular_function}	{NA}	{NA}	{NA}	{NA}	{NA}	{PF00172:Fungal Zn(2)-Cys(6) binuclear cluster domain}
A00152	{Contig10:1806359:1806889:-}	{KLO78819.1; uncharacterized protein LW93_4140 [Fusarium fujikuroi]}	{NA}	{fox:FOXG_14730; }	{NA}	{NA}	{GO:0005515; protein binding; molecular_function}	{NA}	{NA}	{NA}	{NA}	{NA}	{PF00856:SET domain}
A00153	{Contig10:1807954:1809327:-}	{KKY29757.1; putative monocarboxylate [Diaporthe ampelina]}	{NA}	{fox:FOXG_14729; }	{NA}	{NA}	{GO:0016021; integral to membrane; cellular_component GO:0055085; transmembrane transport; biological_process}	{NA}	{NA}	{NA}	{NA}	{NA}	{PF07690:Major Facilitator Superfamily}
A00154	{Contig10:1810166:1812089:+}	{EGU84568.1; hypothetical protein FOXB_04916 [Fusarium oxysporum Fo5176]}	{NA}	{fox:FOXG_14728; }	{NA}	{NA}	{GO:0003824; NA GO:0008152; NA}	{NA}	{NA}	{NA}	{NA}	{NA}	{PF00501:AMP-binding enzyme}
A00155	{Contig10:1815257:1815580:-}	{EWZ28663.1; hypothetical protein FOZG_17668 [Fusarium oxysporum Fo47]}	{NA}	{NA}	{NA}	{NA}	{NA}	{NA}	{NA}	{NA}	{YES}	{NA}	{NA}
A00156	{Contig10:1820324:1821606:+}	{KIL88682.1; hypothetical protein FAVG1_07929 [Fusarium avenaceum]}	{NA}	{fox:FOXG_11694; }	{NA}	{NA}	{NA}	{PHI:5790; I1RJE6 Fgsg03962 5518 Fusarium graminearum Fusarium ear blight Triticum (related: wheat) GPCR gene Gene deletion unaffected pathogenicity}	{NA}	{NA}	{NA}	{NA}	{NA}
A00157	{Contig10:1822750:1824728:+}	{KIL88681.1; aat family amino acid transporter [Fusarium avenaceum]}	{A0A1D8PK89; General amino-acid permease GAP2 }	{fox:FOXG_17777; K16261 YAT yeast amino acid transporter -- }	{YKR039w; KOG1286 Amino acid transporters E Amino acid transport and metabolism ;}	{gnl|TC-DB|Q59YT0; 2.A.3.10.24 Potential general amino acid permease OS=Candida albicans GN=GAP2 PE=4 SV=1}	{GO:0015171; amino acid transmembrane transporter activity; molecular_function GO:0006810; transport; biological_process GO:0055085; transmembrane transport; biological_process GO:0003333; amino acid transmembrane transport; biological_process GO:0016020; membrane; cellular_component}	{NA}	{NA}	{NA}	{NA}	{NA}	{PF13520:Amino acid permease PF00324:Amino acid permease}
A00158	{Contig10:1825422:1827267:+}	{PCD29431.1; hypothetical protein AU210_011968 [Fusarium oxysporum f. sp. radicis-cucumerinum]}	{NA}	{fox:FOXG_11699; K01293 E3.4.17.4 Gly-Xaa carboxypeptidase 3.4.17.4 }	{NA}	{NA}	{GO:0008152; NA GO:0016787; hydrolase activity; molecular_function}	{NA}	{NA}	{NA}	{YES}	{NA}	{PF01546:Peptidase family M20/M25/M40}
A00159	{Contig10:1828314:1829456:+}	{CVL10513.1; related to cellulose binding protein CEL1 [Fusarium proliferatum]}	{NA}	{fox:FOXG_11698; }	{NA}	{NA}	{GO:0004866; endopeptidase inhibitor activity; molecular_function}	{NA}	{NA}	{NA}	{YES}	{CCT73805.1_; AA9 AA9 (formerly GH61) proteins are copper-dependent lytic polysaccharide monooxygenases (LPMOs); cleavage of cellulose chains with oxidation of various carbons (C-1, C-4 and C-6) has been reported several times in the literature; -}	{PF01835:MG2 domain}
A00160	{Contig10:1829895:1831730:-}	{NA}	{NA}	{NA}	{NA}	{NA}	{GO:0008061; chitin binding; molecular_function GO:0005576; NA GO:0006030; chitin metabolic process; biological_process}	{NA}	{NA}	{NA}	{NA}	{NA}	{PF01607:Chitin binding Peritrophin-A domain}
A00161	{Contig10:1841316:1841590:+}	{EMT65713.1; hypothetical protein FOC4_g10007823 [Fusarium oxysporum]}	{NA}	{fox:FOXG_11701; }	{NA}	{NA}	{NA}	{NA}	{NA}	{NA}	{NA}	{NA}	{NA}
A00162	{Contig10:1841909:1842756:-}	{KIL88658.1; hypothetical protein FAVG1_07905 [Fusarium avenaceum]}	{NA}	{fgr:FGSG_03971; }	{NA}	{NA}	{NA}	{NA}	{NA}	{NA}	{YES}	{NA}	{NA}
A00163	{Contig10:1843747:1845713:+}	{KIL88659.1; hypothetical protein FAVG1_07906 [Fusarium avenaceum]}	{NA}	{fpu:FPSE_05303; }	{NA}	{NA}	{GO:0055114; oxidation-reduction process; biological_process GO:0050660; flavin adenine dinucleotide binding; molecular_function GO:0016491; oxidoreductase activity; molecular_function}	{NA}	{NA}	{NA}	{YES}	{NA}	{PF08031:Berberine and berberine like PF01565:FAD binding domain }
A00164	{Contig10:1845865:1847218:-}	{XP_025586290.1; uncharacterized protein FVRRES_07006 [Fusarium venenatum]}	{NA}	{fpu:FPSE_05302; }	{NA}	{NA}	{GO:0005515; protein binding; molecular_function}	{NA}	{NA}	{NA}	{NA}	{NA}	{PF01436:NHL repeat}
A00165	{Contig10:1847743:1850101:-}	{KLO83676.1; aspartic-type signal peptidase [Fusarium fujikuroi]}	{NA}	{fox:FOXG_11705; }	{NA}	{NA}	{NA}	{NA}	{NA}	{NA}	{YES}	{NA}	{NA}
A00166	{Contig10:1856316:1857410:-}	{ENH75642.1; Protein TOXD [Fusarium oxysporum f. sp. cubense race 1]}	{NA}	{fox:FOXG_12998; }	{NA}	{NA}	{GO:0055114; oxidation-reduction process; biological_process}	{NA}	{NA}	{NA}	{NA}	{NA}	{PF08240:Alcohol dehydrogenase GroES-like domain PF00107:Zinc-binding dehydrogenase}
A00167	{Contig10:1859661:1861495:-}	{KIL85942.1; hypothetical protein FAVG1_10911 [Fusarium avenaceum]}	{B2KWH5; MFS siderochrome iron transporter 1 }	{fpu:FPSE_07032; }	{NA}	{NA}	{GO:0008927; mannonate dehydratase activity; molecular_function GO:0016021; integral to membrane; cellular_component GO:0055085; transmembrane transport; biological_process GO:0006064; glucuronate catabolic process; biological_process}	{NA}	{NA}	{NA}	{NA}	{NA}	{PF03786:D-mannonate dehydratase (UxuA) PF07690:Major Facilitator Superfamily}
A00168	{Contig10:1864736:1866861:-}	{XP_003047268.1; hypothetical protein NECHADRAFT_87744 [Nectria haematococca mpVI 77-13-4]}	{NA}	{nhe:NECHADRAFT_87744; }	{NA}	{NA}	{GO:0004674; protein serine/threonine kinase activity; molecular_function GO:0006355; regulation of transcription, DNA-dependent; biological_process GO:0006468; protein phosphorylation; biological_process GO:0005634; nucleus; cellular_component GO:0003677; DNA binding; molecular_function GO:0000981; sequence-specific DNA binding RNA polymerase II transcription factor activity; molecular_function …	{PHI:1912; I1RHF1 GzZC227 5518 Fusarium graminearum Fusarium ear blight Triticum (related: wheat) transcription factor Gene deletion unaffected pathogenicity}	{NA}	{NA}	{NA}	{NA}	{PF04082:Fungal specific transcription factor domain PF00172:Fungal Zn(2)-Cys(6) binuclear cluster domain PF08826:DMPK coiled coil domain like}
A00169	{Contig10:1867292:1867988:+}	{XP_008600562.1; calmodulin-like protein [Beauveria bassiana ARSEF 2860]}	{P60206; Calmodulin }	{cmt:CCM_03968; K02183 CALM calmodulin -- Environmental Information Processing; Signal transduction; Ras signaling pathway [PATH:ko04014] Environmental Information Processing; Signal transduction; Rap1 signaling pathway [PATH:ko04015] Environmental Information Processing; Signal transduction; MAPK signaling pathway - plant [PATH:ko04016] Environmental Information Processing; Signal transduction; …	{7303485; KOG0027 Calmodulin and related proteins (EF-Hand superfamily) T Signal transduction mechanisms ;}	{gnl|TC-DB|P62158; 8.A.82.1.1 Calmodulin OS=Homo sapiens GN=CALM1 PE=1 SV=2}	{GO:0005509; calcium ion binding; molecular_function GO:0005515; protein binding; molecular_function GO:0007131; reciprocal meiotic recombination; biological_process GO:0005578; proteinaceous extracellular matrix; cellular_component GO:0007165; signal transduction; biological_process GO:0042981; regulation of apoptosis; biological_process}	{PHI:2108; Q9UWF0 CAM 318829 Magnaporthe oryzae Rice blast Triticum (related: wheat) NA Altered gene expression / gene regulation: silencing loss of pathogenicity}	{NA}	{NA}	{NA}	{NA}	{PF13833:EF-hand domain pair PF10591:Secreted protein acidic and rich in cysteine Ca binding region PF13405:EF-hand domain PF01335:Death effector domain PF07106:Tat binding protein 1(TBP-1)-interacting protein (TBPIP) PF12763:Cytoskeletal-regulatory complex EF hand PF13499:EF-hand domain pair PF13202:EF hand PF00036:EF hand}
A00170	{Contig10:1868831:1871906:+}	{XP_003047444.1; predicted protein [Nectria haematococca mpVI 77-13-4]}	{Q9HDW7; Calcium-transporting ATPase 2 }	{nhe:NECHADRAFT_87743; K01537 E3.6.3.8 Ca2+-transporting ATPase 3.6.3.8 }	{SPAPB2B4.04c; KOG0204 Calcium transporting ATPase P Inorganic ion transport and metabolism ;}	{gnl|TC-DB|Q9UUY2; 3.A.3.2.27 Putative calcium P-type ATPase (Fragment) OS=Neurospora crassa GN=nca-2 PE=3 SV=1}	{NA}	{PHI:7153; J5JIF8 pmcC 176275 Beauveria bassiana White muscardine disease Galleria mellonella (related: greater wax moth) Calcium transporting ATPase Gene deletion: full; gene complementation reduced virulence}	{NA}	{NA}	{NA}	{NA}	{NA}
A00171	{Contig10:28181:29490:+}	{EXA30641.1; hypothetical protein FOVG_17975 [Fusarium oxysporum f. sp. conglutinans race 2 54008|Fusarium oxysporum f. sp. pisi HDV247|Fusarium oxysporum f. sp. raphani 54005]}	{NA}	{maw:MAC_02119; }	{NA}	{NA}	{NA}	{NA}	{NA}	{NA}	{NA}	{NA}	{NA}
A00172	{Contig10:30831:36905:-}	{KPM35853.1; Copper amine oxidase 1 [Neonectria ditissima]}	{NA}	{ang:ANI_1_1910064; K00276 AOC3, AOC2, tynA primary-amine oxidase 1.4.3.21 Metabolism; Amino acid metabolism; Glycine, serine and threonine metabolism [PATH:ko00260] Metabolism; Amino acid metabolism; Tyrosine metabolism [PATH:ko00350] Metabolism; Amino acid metabolism; Phenylalanine metabolism [PATH:ko00360] Metabolism; Metabolism of other amino acids; beta-Alanine metabolism [PATH:ko00410] Meta…	{NA}	{NA}	{GO:0048038; quinone binding; molecular_function GO:0008131; primary amine oxidase activity; molecular_function GO:0055114; oxidation-reduction process; biological_process GO:0016491; oxidoreductase activity; molecular_function GO:0009308; amine metabolic process; biological_process GO:0005507; copper ion binding; molecular_function}	{NA}	{NA}	{NA}	{NA}	{NA}	{PF01179:Copper amine oxidase, enzyme domain PF00667:FAD binding domain PF02728:Copper amine oxidase, N3 domain}
A00173	{Contig10:37412:39363:+}	{KPM35843.1; hypothetical protein AK830_g10723 [Neonectria ditissima]}	{NA}	{psco:LY89DRAFT_653126; K16261 YAT yeast amino acid transporter -- }	{NA}	{NA}	{GO:0015171; amino acid transmembrane transporter activity; molecular_function GO:0006810; transport; biological_process GO:0055085; transmembrane transport; biological_process GO:0003333; amino acid transmembrane transport; biological_process GO:0016020; membrane; cellular_component}	{NA}	{NA}	{NA}	{NA}	{NA}	{PF13520:Amino acid permease PF00324:Amino acid permease}
A00174	{Contig10:39701:41148:+}	{OIW26700.1; Clavaminate synthase-like protein [Coniochaeta ligniaria NRRL 30616]}	{NA}	{npa:UCRNP2_954; }	{NA}	{NA}	{GO:0055114; oxidation-reduction process; biological_process GO:0016491; oxidoreductase activity; molecular_function}	{NA}	{NA}	{NA}	{NA}	{NA}	{PF02668:Taurine catabolism dioxygenase TauD, TfdA family}
A00175	{Contig10:41928:44052:+}	{ELA24574.1; pantothenate transporter [Colletotrichum gloeosporioides Nara gc5]}	{NA}	{nhe:NECHADRAFT_87447; }	{NA}	{NA}	{GO:0016021; integral to membrane; cellular_component GO:0055085; transmembrane transport; biological_process}	{NA}	{NA}	{NA}	{NA}	{NA}	{PF07690:Major Facilitator Superfamily}
A00176	{Contig10:44823:45905:+}	{XP_003041966.1; hypothetical protein NECHADRAFT_52990 [Nectria haematococca mpVI 77-13-4]}	{NA}	{nhe:NECHADRAFT_52990; }	{NA}	{NA}	{NA}	{NA}	{NA}	{NA}	{YES}	{NA}	{NA}
A00177	{Contig10:47871:49618:-}	{CZR48709.1; related to sugar transport protein STL1 [Fusarium proliferatum ET1]}	{P39932; Sugar transporter STL1 }	{fox:FOXG_15291; }	{YDR536w; KOG0254 Predicted transporter (major facilitator superfamily) R General function prediction only ;}	{gnl|TC-DB|AKU75155.2; 2.A.1.1.137 glycerol symporter [Wickerhamomyces anomalus]}	{GO:0022857; transmembrane transporter activity; molecular_function GO:0055085; transmembrane transport; biological_process GO:0016021; integral to membrane; cellular_component}	{NA}	{NA}	{NA}	{NA}	{NA}	{PF07690:Major Facilitator Superfamily PF00083:Sugar (and other) transporter}
A00178	{Contig10:52157:53218:+}	{XP_025587014.1; uncharacterized protein FVRRES_07730 [Fusarium venenatum]}	{NA}	{pno:SNOG_01489; }	{NA}	{NA}	{GO:0005975; carbohydrate metabolic process; biological_process GO:0004553; hydrolase activity, hydrolyzing O-glycosyl compounds; molecular_function}	{NA}	{NA}	{NA}	{YES}	{CEI63294.1_; GH43_22 beta-xylosidase (EC 3.2.1.37); alpha-L-arabinofuranosidase (EC 3.2.1.55); arabinanase (EC 3.2.1.99); xylanase (EC 3.2.1.8); galactan 1,3-beta-galactosidase (EC 3.2.1.145); alpha-1,2-L-arabinofuranosidase (EC 3.2.1.-); exo-alpha-1,5-L-arabinofuranosidase (EC 3.2.1.-); [inverting] exo-alpha-1,5-L-arabinanase (EC 3.2.1.-); beta-1,3-xylosidase (EC 3.2.1.-) Many members have been…	{PF04616:Glycosyl hydrolases family 43}
A00179	{Contig10:55415:57226:-}	{RBQ80391.1; hypothetical protein FVER14953_12611 [Fusarium verticillioides]}	{P90682; Catalase }	{fvr:FVEG_12611; K03781 katE, CAT, catB, srpA catalase 1.11.1.6 Metabolism; Amino acid metabolism; Tryptophan metabolism [PATH:ko00380] Metabolism; Carbohydrate metabolism; Glyoxylate and dicarboxylate metabolism [PATH:ko00630] Metabolism; Global and overview maps; Biosynthesis of secondary metabolites [PATH:ko01110] Metabolism; Global and overview maps; Biosynthesis of antibiotics [PATH:ko01130]…	{SPCC757.07c; KOG0047 Catalase P Inorganic ion transport and metabolism ;}	{NA}	{GO:0020037; heme binding; molecular_function GO:0004096; catalase activity; molecular_function GO:0055114; oxidation-reduction process; biological_process}	{PHI:106; O13289 CAT1 5476 Candida albicans Candidiasis Mus musculus (related: house mouse) Catalase NA NA}	{CATA_CANAL; CTA1 AAC39448.1 487 Candida albicans 5476 FUNCTION: Occurs in almost all aerobically respiring organisms and serves to protect cells from the toxic effects of hydrogen peroxide. Required for hyphal growth.; CATALYTIC ACTIVITY: 2 H(2)O(2) = O(2) + 2 H(2)O.; COFACTOR: Heme group.; SUBUNIT: Homotetramer (By similarity).; SUBCELLULAR LOCATION: Peroxisome (By similarity).; SIMILARITY: Bel…	{NA}	{NA}	{NA}	{PF00199:Catalase}
A00180	{Contig10:58756:59473:-}	{XP_025587115.1; uncharacterized protein FVRRES_07831 [Fusarium venenatum]}	{NA}	{ela:UCREL1_6225; }	{NA}	{NA}	{NA}	{NA}	{NA}	{NA}	{YES}	{NA}	{NA}
A00181	{Contig10:66396:70608:-}	{EXL70391.1; hypothetical protein FOPG_13812 [Fusarium oxysporum f. sp. conglutinans race 2 54008]}	{NA}	{fox:FOXG_17600; }	{NA}	{NA}	{GO:0008152; NA GO:0055114; oxidation-reduction process; biological_process GO:0016853; isomerase activity; molecular_function GO:0003824; NA GO:0006725; cellular aromatic compound metabolic process; biological_process}	{NA}	{NA}	{NA}	{NA}	{NA}	{PF08240:Alcohol dehydrogenase GroES-like domain PF00107:Zinc-binding dehydrogenase PF14552:Tautomerase enzyme PF00501:AMP-binding enzyme}
A00182	{Contig10:70982:72582:+}	{EXA33031.1; hypothetical protein FOVG_15835 [Fusarium oxysporum f. sp. pisi HDV247|Fusarium oxysporum f. sp. raphani 54005]}	{S0ENH1; Putative aldehyde dehydrogenase FUS7 }	{fox:FOXG_17037; }	{NA}	{NA}	{GO:0008218; bioluminescence; biological_process GO:0016491; oxidoreductase activity; molecular_function GO:0003995; acyl-CoA dehydrogenase activity; molecular_function GO:0055114; oxidation-reduction process; biological_process GO:0008152; NA}	{NA}	{NA}	{NA}	{NA}	{NA}	{PF00171:Aldehyde dehydrogenase family PF05893:Acyl-CoA reductase (LuxC)}
A00183	{Contig10:73130:75123:+}	{XP_023436248.1; related to pisatin demethylase cytochrome P450 [Fusarium fujikuroi]}	{P0DPA4; Cytochrome P450 monooxygenase FCK2 }	{fox:FOXG_17036; }	{NA}	{NA}	{GO:0016705; oxidoreductase activity, acting on paired donors, with incorporation or reduction of molecular oxygen; molecular_function GO:0005506; iron ion binding; molecular_function GO:0055114; oxidation-reduction process; biological_process GO:0020037; heme binding; molecular_function}	{NA}	{NA}	{FFUJ_10212m.01; E-classP450,groupI P450_113 http://p450.riceblast.snu.ac.kr/class.php?a=dv_sequence&id=49609&spe_id=394752&ref_id=62506}	{NA}	{NA}	{PF00067:Cytochrome P450}
A00184	{Contig10:75671:76713:-}	{EMT71755.1; Peroxisomal 2,4-dienoyl-CoA reductase SPS19 [Fusarium oxysporum f. sp. cubense race 1|Fusarium oxysporum f. sp. cubense race 4|Fusarium oxysporum f. sp. cubense tropical race 4 54006]}	{P32573; Peroxisomal 2,4-dienoyl-CoA reductase SPS19 }	{psco:LY89DRAFT_636319; K13237 DECR2 peroxisomal 2,4-dienoyl-CoA reductase 1.3.1.34 Cellular Processes; Transport and catabolism; Peroxisome [PATH:ko04146]}	{YNL202w; KOG0725 Reductases with broad range of substrate specificities R General function prediction only ;}	{NA}	{GO:0055114; oxidation-reduction process; biological_process GO:0016491; oxidoreductase activity; molecular_function}	{NA}	{NA}	{NA}	{NA}	{NA}	{PF03435:Saccharopine dehydrogenase NADP binding domain}
A00185	{Contig10:78615:80106:-}	{EXA28763.1; hypothetical protein FOVG_19650 [Fusarium oxysporum f. sp. pisi HDV247|Fusarium oxysporum f. sp. radicis-lycopersici 26381]}	{NA}	{fox:FOXG_17733; }	{NA}	{NA}	{GO:0005737; cytoplasm; cellular_component GO:0008168; methyltransferase activity; molecular_function GO:0006364; rRNA processing; biological_process GO:0006400; tRNA modification; biological_process GO:0008649; rRNA methyltransferase activity; molecular_function GO:0008171; O-methyltransferase activity; molecular_function GO:0008152; NA GO:0008176; tRNA (guanine-N7-)-methyltransferase activity; …	{NA}	{NA}	{NA}	{NA}	{NA}	{PF00891:O-methyltransferase PF08241:Methyltransferase domain PF02527:rRNA small subunit methyltransferase G PF02390:Putative methyltransferase PF05175:Methyltransferase small domain PF01209:ubiE/COQ5 methyltransferase family}
A00186	{Contig10:86466:87891:-}	{SCO84268.1; related to integral membrane protein [Fusarium oxysporum]}	{NA}	{fox:FOXG_15275; }	{NA}	{NA}	{NA}	{NA}	{NA}	{NA}	{NA}	{NA}	{NA}
A00187	{Contig10:90476:91104:+}	{XP_018760543.1; hypothetical protein FVEG_12591 [Fusarium verticillioides]}	{NA}	{fvr:FVEG_12591; }	{NA}	{NA}	{NA}	{NA}	{NA}	{NA}	{NA}	{NA}	{NA}
A00188	{Contig10:91225:92277:-}	{PNP86544.1; hypothetical protein FNYG_00246 [Fusarium nygamai]}	{NA}	{fox:FOXG_15277; }	{NA}	{NA}	{GO:0050662; coenzyme binding; molecular_function GO:0004616; phosphogluconate dehydrogenase (decarboxylating) activity; molecular_function GO:0003824; NA GO:0055114; oxidation-reduction process; biological_process}	{NA}	{NA}	{NA}	{NA}	{NA}	{PF03446:NAD binding domain of 6-phosphogluconate dehydrogenase PF01370:NAD dependent epimerase/dehydratase family}
A00189	{Contig10:93067:93815:+}	{CZR48721.1; uncharacterized protein FPRO_03958 [Fusarium proliferatum ET1]}	{NA}	{fox:FOXG_15278; }	{NA}	{NA}	{NA}	{PHI:1873; I1RTT8 GzZC188 5518 Fusarium graminearum Fusarium ear blight Triticum (related: wheat) transcription factor Gene deletion unaffected pathogenicity}	{NA}	{NA}	{NA}	{NA}	{NA}
A00190	{Contig10:94134:94405:-}	{KIL85866.1; hypothetical protein FAVG1_10835 [Fusarium avenaceum]}	{NA}	{fpu:FPSE_08054; }	{NA}	{NA}	{NA}	{NA}	{NA}	{NA}	{YES}	{NA}	{NA}
A00191	{Contig10:96026:96685:+}	{XP_025582135.1; uncharacterized protein FVRRES_12436 [Fusarium venenatum]}	{NA}	{fox:FOXG_15279; }	{NA}	{NA}	{GO:0008080; N-acetyltransferase activity; molecular_function GO:0016747; transferase activity, transferring acyl groups other than amino-acyl groups; molecular_function}	{NA}	{NA}	{NA}	{NA}	{NA}	{PF13508:Acetyltransferase (GNAT) domain PF13673:Acetyltransferase (GNAT) domain PF08445:FR47-like protein PF00583:Acetyltransferase (GNAT) family PF13302:Acetyltransferase (GNAT) domain}
A00192	{Contig10:97935:98423:-}	{KIL85849.1; hypothetical protein FAVG1_10818 [Fusarium avenaceum]}	{NA}	{nhe:NECHADRAFT_101084; }	{NA}	{NA}	{NA}	{NA}	{NA}	{NA}	{NA}	{NA}	{NA}
A00193	{Contig10:99485:103530:+}	{KIL85851.1; hypothetical protein FAVG1_10820 [Fusarium avenaceum]}	{NA}	{fvr:FVEG_12678; }	{NA}	{NA}	{NA}	{NA}	{NA}	{NA}	{NA}	{NA}	{NA}
A00194	{Contig10:103667:105615:-}	{EXA30938.1; hypothetical protein FOVG_17715 [Fusarium oxysporum f. sp. pisi HDV247]}	{NA}	{fvr:FVEG_12677; K01426 E3.5.1.4, amiE amidase 3.5.1.4 Metabolism; Amino acid metabolism; Arginine and proline metabolism [PATH:ko00330] Metabolism; Amino acid metabolism; Phenylalanine metabolism [PATH:ko00360] Metabolism; Amino acid metabolism; Tryptophan metabolism [PATH:ko00380] Metabolism; Xenobiotics biodegradation and metabolism; Aminobenzoate degradation [PATH:ko00627] Metabolism; Xenobio…	{NA}	{NA}	{NA}	{NA}	{NA}	{NA}	{NA}	{NA}	{NA}
A00195	{Contig10:106061:106711:+}	{KIL85853.1; hypothetical protein FAVG1_10822 [Fusarium avenaceum]}	{NA}	{fox:FOXG_15339; }	{NA}	{NA}	{NA}	{NA}	{NA}	{NA}	{NA}	{NA}	{NA}
A00196	{Contig10:106863:108726:-}	{KIL85854.1; hypothetical protein FAVG1_10823 [Fusarium avenaceum]}	{NA}	{fox:FOXG_15340; }	{NA}	{NA}	{GO:0016021; integral to membrane; cellular_component GO:0055085; transmembrane transport; biological_process}	{NA}	{NA}	{NA}	{NA}	{NA}	{PF07690:Major Facilitator Superfamily}
A00197	{Contig10:109610:110952:+}	{KIL85855.1; hypothetical protein FAVG1_10824 [Fusarium avenaceum]}	{NA}	{fvr:FVEG_12674; }	{NA}	{NA}	{NA}	{PHI:1872; I1RTU2 GzZC187 5518 Fusarium graminearum Fusarium ear blight Triticum (related: wheat) transcription factor Gene deletion lethal}	{NA}	{NA}	{NA}	{NA}	{NA}
A00198	{Contig10:111057:112190:-}	{KPA36172.1; 5 -3 -nucleotidase [Fusarium langsethiae]}	{P30887; Acid phosphatase }	{fgr:FGSG_07608; K03787 surE 5'-nucleotidase 3.1.3.5 Metabolism; Nucleotide metabolism; Purine metabolism [PATH:ko00230] Metabolism; Nucleotide metabolism; Pyrimidine metabolism [PATH:ko00240] Metabolism; Metabolism of cofactors and vitamins; Nicotinate and nicotinamide metabolism [PATH:ko00760] Metabolism; Global and overview maps; Metabolic pathways [PATH:ko01100] Metabolism; Global and overvie…	{NA}	{NA}	{GO:0016787; hydrolase activity; molecular_function}	{NA}	{NA}	{NA}	{YES}	{NA}	{PF01975:Survival protein SurE}
A00199	{Contig10:124976:125917:-}	{EWY79843.1; hypothetical protein FOYG_17020 [Fusarium oxysporum FOSC 3-a]}	{NA}	{fox:FOXG_15347; }	{NA}	{NA}	{NA}	{NA}	{NA}	{NA}	{NA}	{NA}	{NA}
A00200	{Contig10:127249:127968:+}	{NA}	{NA}	{NA}	{NA}	{NA}	{NA}	{NA}	{NA}	{NA}	{NA}	{NA}	{NA}
A00201	{Contig10:128777:129091:-}	{NA}	{NA}	{NA}	{NA}	{NA}	{NA}	{NA}	{NA}	{NA}	{NA}	{NA}	{NA}
A00202	{Contig10:130228:131955:+}	{RBQ64728.1; hypothetical protein FVER14953_12655 [Fusarium verticillioides]}	{NA}	{fvr:FVEG_12655; }	{NA}	{NA}	{NA}	{NA}	{NA}	{NA}	{NA}	{NA}	{NA}
A00203	{Contig10:133017:134208:-}	{KIL85862.1; alpha-ketoglutarate-dependent taurine dioxygenase [Fusarium avenaceum]}	{NA}	{fvr:FVEG_12683; }	{NA}	{NA}	{GO:0016491; oxidoreductase activity; molecular_function GO:0055114; oxidation-reduction process; biological_process}	{NA}	{NA}	{NA}	{NA}	{NA}	{PF02668:Taurine catabolism dioxygenase TauD, TfdA family}
A00204	{Contig10:136246:138353:+}	{XP_025582119.1; uncharacterized protein FVRRES_12419 [Fusarium venenatum]}	{NA}	{fox:FOXG_15357; }	{NA}	{NA}	{GO:0006355; regulation of transcription, DNA-dependent; biological_process GO:0003677; DNA binding; molecular_function GO:0005634; nucleus; cellular_component GO:0000981; sequence-specific DNA binding RNA polymerase II transcription factor activity; molecular_function GO:0008270; zinc ion binding; molecular_function GO:0006351; transcription, DNA-dependent; biological_process}	{PHI:1874; I1RTS5 GzZC189 5518 Fusarium graminearum Fusarium ear blight Triticum (related: wheat) transcription factor Gene deletion unaffected pathogenicity}	{NA}	{NA}	{NA}	{NA}	{PF04082:Fungal specific transcription factor domain PF00172:Fungal Zn(2)-Cys(6) binuclear cluster domain}
A00205	{Contig10:139001:139540:+}	{EMT72818.1; hypothetical protein FOC4_g10004303 [Fusarium oxysporum f. sp. cubense race 4|Fusarium oxysporum f. sp. cubense tropical race 4 54006]}	{NA}	{fvr:FVEG_12685; }	{NA}	{NA}	{GO:0008080; N-acetyltransferase activity; molecular_function GO:0016747; transferase activity, transferring acyl groups other than amino-acyl groups; molecular_function}	{NA}	{NA}	{NA}	{NA}	{NA}	{PF08445:FR47-like protein PF00583:Acetyltransferase (GNAT) family PF13302:Acetyltransferase (GNAT) domain PF13508:Acetyltransferase (GNAT) domain PF13673:Acetyltransferase (GNAT) domain}
A00206	{Contig10:140031:140789:+}	{EXM17482.1; transcriptional regulator [Fusarium oxysporum f. sp. vasinfectum 25433]}	{Q4WVZ0; Uncharacterized protein AFUA_5G13800 }	{fox:FOXG_15359; K07734 paiB transcriptional regulator -- }	{NA}	{NA}	{NA}	{PHI:1560; I1RTR8 GzNEG002 5518 Fusarium graminearum Fusarium ear blight Triticum (related: wheat) transcription factor Gene deletion unaffected pathogenicity}	{NA}	{NA}	{NA}	{NA}	{NA}
A00207	{Contig10:143490:145432:+}	{RBQ79659.1; hypothetical protein FVER14953_12687 [Fusarium verticillioides]}	{O74849; High-affinity fructose transporter ght6 }	{fvr:FVEG_12687; }	{SPCC1235.13; KOG0254 Predicted transporter (major facilitator superfamily) R General function prediction only ;}	{gnl|TC-DB|Q8J0U9; 2.A.1.1.58 Monosaccharide transporter - Aspergillus niger.}	{GO:0055085; transmembrane transport; biological_process GO:0022857; transmembrane transporter activity; molecular_function GO:0016021; integral to membrane; cellular_component}	{NA}	{NA}	{NA}	{NA}	{NA}	{PF00083:Sugar (and other) transporter PF07690:Major Facilitator Superfamily}
A00208	{Contig10:148676:149026:+}	{NA}	{NA}	{NA}	{NA}	{NA}	{GO:0008982; protein-N(PI)-phosphohistidine-sugar phosphotransferase activity; molecular_function GO:0006383; transcription from RNA polymerase III promoter; biological_process GO:0003677; DNA binding; molecular_function GO:0003899; DNA-directed RNA polymerase activity; molecular_function GO:0009401; phosphoenolpyruvate-dependent sugar phosphotransferase system; biological_process GO:0016021; int…	{NA}	{NA}	{NA}	{NA}	{NA}	{PF05132:RNA polymerase III RPC4 PF03612:Sorbitol phosphotransferase enzyme II N-terminus}
A00209	{Contig10:152855:155154:+}	{XP_025582111.1; uncharacterized protein FVRRES_12411 [Fusarium venenatum]}	{NA}	{fpu:FPSE_08033; }	{NA}	{NA}	{GO:0006355; regulation of transcription, DNA-dependent; biological_process GO:0000981; sequence-specific DNA binding RNA polymerase II transcription factor activity; molecular_function GO:0005634; nucleus; cellular_component GO:0008270; zinc ion binding; molecular_function}	{NA}	{NA}	{NA}	{NA}	{NA}	{PF00172:Fungal Zn(2)-Cys(6) binuclear cluster domain}
A00210	{Contig10:155349:157788:-}	{KIL85838.1; hypothetical protein FAVG1_10807 [Fusarium avenaceum]}	{NA}	{fgr:FGSG_07575; }	{NA}	{NA}	{GO:0003677; DNA binding; molecular_function GO:0006323; DNA packaging; biological_process GO:0005634; nucleus; cellular_component GO:0000981; sequence-specific DNA binding RNA polymerase II transcription factor activity; molecular_function GO:0008270; zinc ion binding; molecular_function GO:0006351; transcription, DNA-dependent; biological_process GO:0006355; regulation of transcription, DNA-dep…	{PHI:1702; I1RTR1 GzZC017 5518 Fusarium graminearum Fusarium ear blight Triticum (related: wheat) transcription factor Gene deletion unaffected pathogenicity}	{NA}	{NA}	{NA}	{NA}	{PF01763:Herpesvirus UL6 like PF04082:Fungal specific transcription factor domain PF00172:Fungal Zn(2)-Cys(6) binuclear cluster domain}
A00211	{Contig10:158274:159533:+}	{PNP76158.1; hypothetical protein FNYG_10447 [Fusarium nygamai]}	{NA}	{fox:FOXG_15364; }	{NA}	{NA}	{GO:0071949; FAD binding; molecular_function GO:0016491; oxidoreductase activity; molecular_function GO:0050660; flavin adenine dinucleotide binding; molecular_function GO:0004506; squalene monooxygenase activity; molecular_function GO:0016021; integral to membrane; cellular_component GO:0055114; oxidation-reduction process; biological_process}	{NA}	{NA}	{NA}	{NA}	{NA}	{PF01494:FAD binding domain PF08491:Squalene epoxidase PF07992:Pyridine nucleotide-disulphide oxidoreductase}
A00212	{Contig10:159865:161440:-}	{CVK99045.1; related to pentafunctional arom polypeptide [Fusarium proliferatum]}	{Q3M6C3; Demethyl-4-deoxygadusol synthase }	{fvr:FVEG_12691; K01735 aroB 3-dehydroquinate synthase 4.2.3.4 Metabolism; Amino acid metabolism; Phenylalanine, tyrosine and tryptophan biosynthesis [PATH:ko00400] Metabolism; Global and overview maps; Metabolic pathways [PATH:ko01100] Metabolism; Global and overview maps; Biosynthesis of secondary metabolites [PATH:ko01110] Metabolism; Global and overview maps; Biosynthesis of antibiotics [PATH…	{NA}	{NA}	{NA}	{NA}	{NA}	{NA}	{NA}	{NA}	{NA}
A00213	{Contig10:163612:165117:+}	{RFN45561.1; hypothetical protein FIE12Z_10232 [Fusarium sp. FIESC_12]}	{NA}	{fox:FOXG_15362; }	{NA}	{NA}	{GO:0006886; intracellular protein transport; biological_process GO:0005737; cytoplasm; cellular_component}	{NA}	{NA}	{NA}	{NA}	{NA}	{PF04840:Vps16, C-terminal region}
A00214	{Contig10:166843:167584:-}	{KIL85840.1; hypothetical protein FAVG1_10809 [Fusarium avenaceum]}	{NA}	{fox:FOXG_21896; }	{NA}	{NA}	{NA}	{NA}	{NA}	{NA}	{YES}	{NA}	{NA}
A00215	{Contig10:168117:170252:-}	{KIL85833.1; hypothetical protein FAVG1_10802 [Fusarium avenaceum]}	{NA}	{fox:FOXG_15367; }	{NA}	{NA}	{GO:0003729; mRNA binding; molecular_function}	{PHI:1134; B0LLU1 ipa 5022 Leptosphaeria maculans Phoma stem canker Arabidopsis thaliana (related: thale cress) Unknown Gene disruption; gene complementation increased virulence (hypervirulence)}	{NA}	{NA}	{NA}	{NA}	{PF07927:HicA toxin of bacterial toxin-antitoxin, }
A00216	{Contig10:171022:171422:+}	{CVL06131.1; related to seed maturation protein pm25 [Fusarium mangiferae]}	{NA}	{fvr:FVEG_12701; }	{NA}	{NA}	{GO:0031423; hexon binding; molecular_function GO:0019012; NA GO:0016021; integral to membrane; cellular_component}	{NA}	{NA}	{NA}	{NA}	{NA}	{PF03955:Adenovirus hexon-associated protein (IX) PF06140:Interferon-induced 6-16 family }
A00217	{Contig10:171660:172441:-}	{EXA29115.1; hypothetical protein FOVG_19347 [Fusarium oxysporum f. sp. pisi HDV247]}	{NA}	{fox:FOXG_16728; K00522 FTH1 ferritin heavy chain 1.16.3.2 Cellular Processes; Cell growth and death; Ferroptosis [PATH:ko04216] Cellular Processes; Cell growth and death; Necroptosis [PATH:ko04217] Organismal Systems; Digestive system; Mineral absorption [PATH:ko04978]}	{NA}	{NA}	{GO:0008199; ferric iron binding; molecular_function GO:0006879; cellular iron ion homeostasis; biological_process}	{NA}	{NA}	{NA}	{NA}	{NA}	{PF00210:Ferritin-like domain}
A00218	{Contig10:173325:174382:-}	{KPA36944.1; short-chain dehydrogenase [Fusarium langsethiae]}	{NA}	{fgr:FGSG_07570; }	{NA}	{NA}	{GO:0003857; 3-hydroxyacyl-CoA dehydrogenase activity; molecular_function GO:0006631; fatty acid metabolic process; biological_process GO:0055114; oxidation-reduction process; biological_process GO:0003824; NA GO:0016491; oxidoreductase activity; molecular_function GO:0050662; coenzyme binding; molecular_function GO:0051287; NAD binding; molecular_function}	{NA}	{NA}	{NA}	{NA}	{NA}	{PF02737:3-hydroxyacyl-CoA dehydrogenase, NAD binding domain PF02826:D-isomer specific 2-hydroxyacid dehydrogenase, NAD binding domain PF07992:Pyridine nucleotide-disulphide oxidoreductase PF00070:Pyridine nucleotide-disulphide oxidoreductase PF01370:NAD dependent epimerase/dehydratase family}
A00219	{Contig10:177460:178961:+}	{EXK75821.1; hypothetical protein FOQG_19416 [Fusarium oxysporum f. sp. raphani 54005|Fusarium oxysporum f. sp. vasinfectum 25433]}	{NA}	{NA}	{NA}	{NA}	{NA}	{NA}	{NA}	{NA}	{NA}	{NA}	{NA}
A00220	{Contig10:180107:182768:-}	{CZR37492.1; uncharacterized protein FPRO_02247 [Fusarium proliferatum ET1]}	{NA}	{NA}	{NA}	{NA}	{NA}	{NA}	{NA}	{NA}	{NA}	{NA}	{NA}
A00221	{Contig10:184409:187127:+}	{EXK83483.1; hypothetical protein FOQG_12184 [Fusarium oxysporum f. sp. raphani 54005]}	{NA}	{fox:FOXG_15373; }	{NA}	{NA}	{GO:0005975; carbohydrate metabolic process; biological_process GO:0008061; chitin binding; molecular_function}	{NA}	{NA}	{NA}	{NA}	{CCT65379.1_; CBM18 Modules of approx. 40 residues. The chitin-binding function has been demonstrated in many cases. These modules are found attached to a number of chitinase catalytic domains, but also in non-catalytic proteins either in isolation or as multiple repeats. -; CCT65379.1_; CBM50 Modules of approx. 50 residues found attached to various enzymes from families GH18, GH19, GH23, GH24, G…	{PF00187:Chitin recognition protein PF00704:Glycosyl hydrolases family 18}
A00222	{Contig10:187247:189937:-}	{RBA10532.1; hypothetical protein FPRO05_05121 [Fusarium proliferatum]}	{NA}	{nhe:NECHADRAFT_75779; }	{NA}	{NA}	{GO:0008270; zinc ion binding; molecular_function GO:0006351; transcription, DNA-dependent; biological_process GO:0005634; nucleus; cellular_component GO:0003677; DNA binding; molecular_function}	{NA}	{NA}	{NA}	{NA}	{NA}	{PF04082:Fungal specific transcription factor domain }
A00223	{Contig10:190408:191517:-}	{KPM43811.1; hypothetical protein AK830_g2787 [Neonectria ditissima]}	{NA}	{fvr:FVEG_12710; }	{NA}	{NA}	{NA}	{NA}	{NA}	{NA}	{NA}	{NA}	{NA}
A00224	{Contig10:191981:193539:-}	{PTD09969.1; putative aminotransferase [Fusarium culmorum]}	{O94562; Uncharacterized aminotransferase C1771.03c }	{fpu:FPSE_08018; }	{SPBC1773.03c; KOG1404 Alanine-glyoxylate aminotransferase AGT2 E Amino acid transport and metabolism ;}	{NA}	{GO:0030170; pyridoxal phosphate binding; molecular_function GO:0008483; transaminase activity; molecular_function}	{NA}	{NA}	{NA}	{NA}	{NA}	{PF00202:Aminotransferase class-III}
A00225	{Contig10:194180:195639:+}	{KIL85822.1; hypothetical protein FAVG1_10791 [Fusarium avenaceum]}	{NA}	{fpu:FPSE_08019; K00894 ETNK, EKI ethanolamine kinase 2.7.1.82 Metabolism; Lipid metabolism; Glycerophospholipid metabolism [PATH:ko00564] Metabolism; Global and overview maps; Metabolic pathways [PATH:ko01100]}	{NA}	{NA}	{NA}	{NA}	{NA}	{NA}	{NA}	{NA}	{NA}
A00226	{Contig10:196340:197810:+}	{KIL85821.1; hypothetical protein FAVG1_10790 [Fusarium avenaceum]}	{NA}	{fox:FOXG_15382; }	{NA}	{NA}	{GO:0055085; transmembrane transport; biological_process GO:0016021; integral to membrane; cellular_component}	{NA}	{NA}	{NA}	{NA}	{NA}	{PF07690:Major Facilitator Superfamily}
A00227	{Contig10:198654:200325:+}	{PNP86443.1; hypothetical protein FNYG_00145 [Fusarium nygamai]}	{NA}	{fox:FOXG_15381; }	{NA}	{NA}	{GO:0050660; flavin adenine dinucleotide binding; molecular_function GO:0016614; oxidoreductase activity, acting on CH-OH group of donors; molecular_function GO:0055114; oxidation-reduction process; biological_process GO:0016491; oxidoreductase activity; molecular_function}	{NA}	{NA}	{NA}	{NA}	{NA}	{PF07992:Pyridine nucleotide-disulphide oxidoreductase PF00070:Pyridine nucleotide-disulphide oxidoreductase PF00732:GMC oxidoreductase PF05199:GMC oxidoreductase}
A00228	{Contig10:201703:203001:-}	{KIL87766.1; hypothetical protein FAVG1_08643 [Fusarium avenaceum]}	{NA}	{fox:FOXG_15390; }	{NA}	{NA}	{GO:0030246; carbohydrate binding; molecular_function}	{NA}	{NA}	{NA}	{YES}	{EGX51171.1_; CBM1 Modules of approx. 40 residues found almost exclusively in fungi. The cellulose-binding function has been demonstrated in many cases, and appears to be mediated by three aromatic residues separated by about 10.4 angstrom and which form a flat surface. The only non-fungal occurence of CBM1 is in an algal non-hydrolytic polysaccharide-binding protein which is composed of four rep…	{PF03422:Carbohydrate binding module (family 6)}
A00229	{Contig10:204384:205267:-}	{XP_003049259.1; hypothetical protein NECHADRAFT_70720 [Nectria haematococca mpVI 77-13-4]}	{NA}	{nhe:NECHADRAFT_70720; }	{NA}	{NA}	{NA}	{NA}	{NA}	{NA}	{NA}	{NA}	{NA}
A00230	{Contig10:206218:207873:+}	{KIL85825.1; hypothetical protein FAVG1_10794 [Fusarium avenaceum]}	{NA}	{fgr:FGSG_07561; }	{NA}	{NA}	{GO:0016020; membrane; cellular_component GO:0003333; amino acid transmembrane transport; biological_process GO:0015171; amino acid transmembrane transporter activity; molecular_function GO:0055085; transmembrane transport; biological_process GO:0006810; transport; biological_process}	{NA}	{NA}	{NA}	{NA}	{NA}	{PF13520:Amino acid permease PF00324:Amino acid permease}
A00231	{Contig10:208754:210375:+}	{EWZ45809.1; hypothetical protein FOZG_06023 [Fusarium oxysporum Fo47|Fusarium oxysporum f. sp. lycopersici MN25|Fusarium oxysporum f. sp. radicis-lycopersici 26381]}	{P39709; Probable transporter SEO1 }	{fox:FOXG_15392; }	{YAL067c; KOG2533 Permease of the major facilitator superfamily G Carbohydrate transport and metabolism ;}	{gnl|TC-DB|P39709; 2.A.1.14.37 Probable transporter SEO1 OS=Saccharomyces cerevisiae (strain ATCC 204508 / S288c) GN=SEO1 PE=1 SV=1}	{GO:0055085; transmembrane transport; biological_process GO:0016021; integral to membrane; cellular_component}	{NA}	{NA}	{NA}	{NA}	{NA}	{PF07690:Major Facilitator Superfamily}
A00232	{Contig10:210606:211959:-}	{KIL85826.1; hypothetical protein FAVG1_10795 [Fusarium avenaceum]}	{NA}	{fox:FOXG_15396; }	{NA}	{NA}	{GO:0016491; oxidoreductase activity; molecular_function GO:0008033; tRNA processing; biological_process GO:0071949; FAD binding; molecular_function GO:0050660; flavin adenine dinucleotide binding; molecular_function GO:0055114; oxidation-reduction process; biological_process GO:0008677; 2-dehydropantoate 2-reductase activity; molecular_function}	{NA}	{NA}	{NA}	{NA}	{NA}	{PF07992:Pyridine nucleotide-disulphide oxidoreductase PF00070:Pyridine nucleotide-disulphide oxidoreductase PF02558:Ketopantoate reductase PanE/ApbA PF01494:FAD binding domain PF12831:FAD dependent oxidoreductase PF01134:Glucose inhibited division protein A PF01266:FAD dependent oxidoreductase PF01593:Flavin containing amine oxidoreductase}
A00233	{Contig10:212493:213818:-}	{XP_003043740.1; predicted protein [Nectria haematococca mpVI 77-13-4]}	{P54989; Nitrilotriacetate monooxygenase component A }	{nhe:NECHADRAFT_48250; }	{NA}	{NA}	{GO:0055114; oxidation-reduction process; biological_process GO:0016705; oxidoreductase activity, acting on paired donors, with incorporation or reduction of molecular oxygen; molecular_function}	{NA}	{NA}	{NA}	{NA}	{NA}	{PF00296:Luciferase-like monooxygenase}
A00234	{Contig10:215069:216879:-}	{XP_003043869.1; hypothetical protein NECHADRAFT_95974 [Nectria haematococca mpVI 77-13-4]}	{Q12627; D-lactate dehydrogenase [cytochrome], mitochondrial }	{nhe:NECHADRAFT_95974; K00102 LDHD, dld D-lactate dehydrogenase (cytochrome) 1.1.2.4 Metabolism; Carbohydrate metabolism; Pyruvate metabolism [PATH:ko00620]}	{YDL174c; KOG1231 Proteins containing the FAD binding domain C Energy production and conversion ;}	{NA}	{GO:0016491; oxidoreductase activity; molecular_function GO:0003824; NA GO:0055114; oxidation-reduction process; biological_process GO:0050660; flavin adenine dinucleotide binding; molecular_function}	{NA}	{NA}	{NA}	{NA}	{NA}	{PF01565:FAD binding domain PF02913:FAD linked oxidases, C-terminal domain}
A00235	{Contig10:217509:219057:-}	{NA}	{NA}	{NA}	{NA}	{NA}	{NA}	{NA}	{NA}	{NA}	{NA}	{NA}	{NA}
A00236	{Contig10:219319:220276:-}	{PNP86423.1; hypothetical protein FNYG_00125 [Fusarium nygamai]}	{NA}	{fvr:FVEG_12726; }	{NA}	{NA}	{NA}	{NA}	{NA}	{NA}	{NA}	{NA}	{NA}
A00237	{Contig10:222774:224731:+}	{RBA10557.1; hypothetical protein FPRO05_05146 [Fusarium proliferatum]}	{NA}	{fox:FOXG_15398; }	{NA}	{NA}	{GO:0016021; integral to membrane; cellular_component GO:0055085; transmembrane transport; biological_process GO:0005887; integral to plasma membrane; cellular_component GO:0016020; membrane; cellular_component}	{NA}	{NA}	{NA}	{NA}	{NA}	{PF07690:Major Facilitator Superfamily PF06305:Protein of unknown function (DUF1049) PF02687:FtsX-like permease family}
A00238	{Contig10:225921:227060:-}	{OTA67454.1; Extradiol aromatic ring-opening dioxygenase [Hypoxylon sp. EC38]}	{NA}	{ssck:SPSK_06495; }	{NA}	{NA}	{NA}	{NA}	{NA}	{NA}	{NA}	{NA}	{NA}
A00239	{Contig10:227572:229734:+}	{OIW33124.1; MFS general substrate transporter [Coniochaeta ligniaria NRRL 30616]}	{NA}	{ela:UCREL1_5437; }	{NA}	{NA}	{GO:0055085; transmembrane transport; biological_process GO:0016021; integral to membrane; cellular_component}	{NA}	{NA}	{NA}	{NA}	{NA}	{PF07690:Major Facilitator Superfamily}
A00240	{Contig10:230102:230536:-}	{KIL85819.1; hypothetical protein FAVG1_10788 [Fusarium avenaceum]}	{Q00022; Agaricus bisporus lectin }	{fgr:FGSG_07558; }	{NA}	{NA}	{NA}	{NA}	{NA}	{NA}	{NA}	{NA}	{NA}
A00241	{Contig10:232650:233856:+}	{KIL85818.1; hypothetical protein FAVG1_10787 [Fusarium avenaceum]}	{NA}	{fgr:FGSG_07557; }	{NA}	{NA}	{GO:0016491; oxidoreductase activity; molecular_function GO:0050661; NADP binding; molecular_function GO:0055114; oxidation-reduction process; biological_process GO:0008152; NA}	{NA}	{NA}	{NA}	{NA}	{NA}	{PF03447:Homoserine dehydrogenase, NAD binding domain PF01408:Oxidoreductase family, NAD-binding Rossmann fold PF02894:Oxidoreductase family, C-terminal alpha/beta domain}
A00242	{Contig10:234044:235348:-}	{XP_009261970.1; hypothetical protein FPSE_10578 [Fusarium pseudograminearum CS3096]}	{D4APQ6; Probable thioredoxin reductase ARB_06224 }	{fpu:FPSE_10578; }	{NA}	{NA}	{GO:0050660; flavin adenine dinucleotide binding; molecular_function GO:0055114; oxidation-reduction process; biological_process GO:0016491; oxidoreductase activity; molecular_function GO:0008033; tRNA processing; biological_process}	{NA}	{NA}	{NA}	{YES}	{NA}	{PF01134:Glucose inhibited division protein A PF01266:FAD dependent oxidoreductase PF07992:Pyridine nucleotide-disulphide oxidoreductase}
A00243	{Contig10:236897:239344:-}	{EMT72864.1; Lipase 4 [Fusarium oxysporum f. sp. cubense race 4|Fusarium oxysporum f. sp. cubense tropical race 4 54006]}	{Q12043; Lipase 5 }	{fox:FOXG_15405; K14674 TGL4 TAG lipase / steryl ester hydrolase / phospholipase A2 / LPA acyltransferase 3.1.1.3 3.1.1.13 3.1.1.4 2.3.1.51 Metabolism; Lipid metabolism; Steroid biosynthesis [PATH:ko00100] Metabolism; Lipid metabolism; Glycerolipid metabolism [PATH:ko00561] Metabolism; Lipid metabolism; Glycerophospholipid metabolism [PATH:ko00564] Metabolism; Lipid metabolism; Ether lipid metabo…	{YOR081c; KOG2214 Predicted esterase of the alpha-beta hydrolase superfamily R General function prediction only ;}	{NA}	{GO:0006629; lipid metabolic process; biological_process GO:0004806; triglyceride lipase activity; molecular_function}	{PHI:2030; G4N492 TGL3-1 318829 Magnaporthe oryzae Rice blast Oryza sativa (related: rice) intracellular triacylglycerol lipases Gene deletion: full unaffected pathogenicity}	{NA}	{NA}	{NA}	{NA}	{PF01734:Patatin-like phospholipase PF11815:Domain of unknown function (DUF3336)}
A00244	{Contig10:241587:242580:+}	{PTD10664.1; Opsin-1 [Fusarium culmorum]}	{Q9UW81; Opsin-1 }	{fgr:FGSG_07554; }	{NA}	{gnl|TC-DB|Q9UW81; 3.E.1.4.2 OPSIN-1 - Neurospora crassa.}	{GO:0005216; ion channel activity; molecular_function GO:0016020; membrane; cellular_component GO:0006811; ion transport; biological_process GO:0005887; integral to plasma membrane; cellular_component}	{PHI:5785; I1RTP1 Fgsg07554 5518 Fusarium graminearum Fusarium ear blight Triticum (related: wheat) GPCR gene Gene deletion unaffected pathogenicity}	{NA}	{NA}	{NA}	{NA}	{PF01036:Bacteriorhodopsin-like protein PF11023:Zinc-ribbon containing domain}
A00245	{Contig10:243320:245076:-}	{NA}	{NA}	{NA}	{NA}	{NA}	{GO:0043531; ADP binding; molecular_function GO:0005524; ATP binding; molecular_function GO:0003677; DNA binding; molecular_function GO:0005515; protein binding; molecular_function GO:0000166; nucleotide binding; molecular_function}	{NA}	{NA}	{NA}	{NA}	{NA}	{PF00931:NB-ARC domain PF00004:ATPase family associated with various cellular activities (AAA) PF13606:Ankyrin repeat PF00023:Ankyrin repeat PF01580:FtsK/SpoIIIE family}
A00246	{Contig10:245640:248645:-}	{XP_018255377.1; hypothetical protein FOXG_15410 [Fusarium oxysporum f. sp. lycopersici 4287|Fusarium oxysporum f. sp. melonis 26406]}	{NA}	{fox:FOXG_15410; }	{NA}	{NA}	{NA}	{NA}	{NA}	{NA}	{NA}	{CBX92400.1_; GH30_7 endo-beta-1,4-xylanase (EC 3.2.1.8); beta-glucosidase (3.2.1.21); beta-glucuronidase (EC 3.2.1.31); beta-xylosidase (EC 3.2.1.37); beta-fucosidase (EC 3.2.1.38); glucosylceramidase (EC 3.2.1.45); beta-1,6-glucanase (EC 3.2.1.75); glucuronoarabinoxylan endo-beta-1,4-xylanase (EC 3.2.1.136); endo-beta-1,6-galactanase (EC:3.2.1.164); [reducing end] beta-xylosidase (EC 3.2.1.-) F…	{NA}
A00247	{Contig10:249218:251491:-}	{NA}	{NA}	{NA}	{NA}	{NA}	{GO:0006351; transcription, DNA-dependent; biological_process GO:0008270; zinc ion binding; molecular_function GO:0000981; sequence-specific DNA binding RNA polymerase II transcription factor activity; molecular_function GO:0006355; regulation of transcription, DNA-dependent; biological_process GO:0051539; 4 iron, 4 sulfur cluster binding; molecular_function GO:0005634; nucleus; cellular_componen…	{NA}	{NA}	{NA}	{NA}	{NA}	{PF00172:Fungal Zn(2)-Cys(6) binuclear cluster domain PF04082:Fungal specific transcription factor domain PF06463:Molybdenum Cofactor Synthesis C}
A00248	{Contig10:253023:256404:-}	{PNP86408.1; hypothetical protein FNYG_00110 [Fusarium nygamai]}	{NA}	{NA}	{NA}	{NA}	{NA}	{NA}	{NA}	{NA}	{NA}	{NA}	{NA}
A00249	{Contig10:266362:267087:+}	{KLO92243.1; uncharacterized protein LW93_7873 [Fusarium fujikuroi]}	{NA}	{fvr:FVEG_12742; }	{NA}	{NA}	{NA}	{NA}	{NA}	{NA}	{NA}	{NA}	{NA}
A00250	{Contig10:267632:268524:+}	{EXM17270.1; hypothetical protein FOTG_14514 [Fusarium oxysporum f. sp. vasinfectum 25433]}	{NA}	{fox:FOXG_15414; }	{NA}	{NA}	{GO:0055085; transmembrane transport; biological_process GO:0016021; integral to membrane; cellular_component}	{NA}	{NA}	{NA}	{NA}	{NA}	{PF07690:Major Facilitator Superfamily}
A00251	{Contig10:269491:271085:+}	{KPA37377.1; exopolygalacturonase [Fusarium langsethiae]}	{A1DAX2; Probable exopolygalacturonase B }	{fgr:FGSG_07551; K01213 E3.2.1.67 galacturan 1,4-alpha-galacturonidase 3.2.1.67 Metabolism; Carbohydrate metabolism; Pentose and glucuronate interconversions [PATH:ko00040] Metabolism; Global and overview maps; Metabolic pathways [PATH:ko01100]}	{NA}	{NA}	{GO:0005975; carbohydrate metabolic process; biological_process GO:0004650; polygalacturonase activity; molecular_function}	{PHI:4880; A0A0C4DHY4 pgx6 5507 Fusarium oxysporum Fusarium wilt Solanum lycopersicum (related: tomato) Exopolygalacturonase Gene deletion: full; gene complementation reduced virulence}	{NA}	{NA}	{YES}	{CEF83238.1_; GH28 polygalacturonase (EC 3.2.1.15); alpha-L-rhamnosidase (EC 3.2.1.40); exo-polygalacturonase (EC 3.2.1.67); exo-polygalacturonosidase (EC 3.2.1.82); rhamnogalacturonase (EC 3.2.1.171); rhamnogalacturonan alpha-1,2-galacturonohydrolase (EC 3.2.1.173); endo-xylogalacturonan hydrolase (EC 3.2.1.-) -}	{PF00295:Glycosyl hydrolases family 28}
A00252	{Contig10:271925:275776:+}	{EXA51061.1; DNA mismatch repair protein MSH6 [Fusarium oxysporum f. sp. conglutinans race 2 54008|Fusarium oxysporum f. sp. pisi HDV247|Fusarium oxysporum f. sp. raphani 54005]}	{O74502; DNA mismatch repair protein msh6 }	{fox:FOXG_15416; K08737 MSH6 DNA mismatch repair protein MSH6 -- Human Diseases; Drug resistance: Antineoplastic; Platinum drug resistance [PATH:ko01524] Genetic Information Processing; Replication and repair; Mismatch repair [PATH:ko03430] Human Diseases; Cancers: Overview; Pathways in cancer [PATH:ko05200] Human Diseases; Cancers: Specific types; Colorectal cancer [PATH:ko05210]}	{SPCC285.16c; KOG0217 Mismatch repair ATPase MSH6 (MutS family) L Replication, recombination and repair ;}	{NA}	{GO:0030686; 90S preribosome; cellular_component GO:0005524; ATP binding; molecular_function GO:0006270; DNA-dependent DNA replication initiation; biological_process GO:0030983; mismatched DNA binding; molecular_function GO:0042274; ribosomal small subunit biogenesis; biological_process GO:0006298; mismatch repair; biological_process}	{NA}	{NA}	{NA}	{NA}	{NA}	{PF05190:MutS family domain IV PF10863:Protein of unknown function (DUF2702) PF00488:MutS domain V PF01624:MutS domain I PF05192:MutS domain III PF13304:AAA domain, putative AbiEii toxin, Type IV TA system PF02724:CDC45-like protein PF05188:MutS domain II}
A00253	{Contig10:276171:282026:-}	{KIL85808.1; hypothetical protein FAVG1_10777 [Fusarium avenaceum]}	{NA}	{fox:FOXG_15417; }	{NA}	{NA}	{NA}	{NA}	{NA}	{NA}	{NA}	{NA}	{NA}
A00254	{Contig10:283098:284362:-}	{RBQ79707.1; hypothetical protein FVER14953_12747 [Fusarium verticillioides]}	{NA}	{fvr:FVEG_12747; }	{NA}	{NA}	{GO:0005975; carbohydrate metabolic process; biological_process}	{NA}	{NA}	{NA}	{NA}	{NA}	{PF00923:Transaldolase}
A00255	{Contig10:285243:286763:+}	{OBS18788.1; hypothetical protein FPOA_10516 [Fusarium poae]}	{Q4I5G1; Protoheme IX farnesyltransferase, mitochondrial }	{fgr:FGSG_07547; K02257 COX10, ctaB, cyoE heme o synthase 2.5.1.141 Metabolism; Energy metabolism; Oxidative phosphorylation [PATH:ko00190] Metabolism; Metabolism of cofactors and vitamins; Porphyrin and chlorophyll metabolism [PATH:ko00860] Metabolism; Global and overview maps; Metabolic pathways [PATH:ko01100] Metabolism; Global and overview maps; Biosynthesis of secondary metabolites [PATH:ko0…	{YPL172c; KOG1380 Heme A farnesyltransferase H Coenzyme transport and metabolism ;}	{NA}	{GO:0016765; transferase activity, transferring alkyl or aryl (other than methyl) groups; molecular_function GO:0016021; integral to membrane; cellular_component}	{NA}	{NA}	{NA}	{NA}	{NA}	{PF01040:UbiA prenyltransferase family}
A00256	{Contig10:287399:288335:-}	{KPA40372.1; myb family transcription factor [Fusarium langsethiae]}	{NA}	{fox:FOXG_15420; }	{NA}	{NA}	{NA}	{PHI:1549; I1RTN5 MYT2 5518 Fusarium graminearum Fusarium ear blight Triticum (related: wheat) transcription factor Gene deletion unaffected pathogenicity}	{NA}	{NA}	{NA}	{NA}	{NA}
A00257	{Contig10:290427:292129:+}	{NA}	{NA}	{NA}	{NA}	{NA}	{NA}	{NA}	{NA}	{NA}	{NA}	{NA}	{NA}
A00258	{Contig10:292663:293568:+}	{NA}	{NA}	{NA}	{NA}	{NA}	{GO:0003677; DNA binding; molecular_function}	{NA}	{NA}	{NA}	{NA}	{NA}	{PF02178:AT hook motif}
A00259	{Contig10:295536:297191:+}	{CVL06071.1; related to BCS1 protein precursor [Fusarium mangiferae]}	{NA}	{fvr:FVEG_12753; K08900 BCS1 mitochondrial chaperone BCS1 -- }	{NA}	{NA}	{GO:0005524; ATP binding; molecular_function GO:0034551; mitochondrial respiratory chain complex III assembly; biological_process GO:0006281; DNA repair; biological_process GO:0016887; ATPase activity; molecular_function GO:0009378; four-way junction helicase activity; molecular_function GO:0006310; DNA recombination; biological_process}	{NA}	{NA}	{NA}	{NA}	{NA}	{PF00004:ATPase family associated with various cellular activities (AAA) PF05496:Holliday junction DNA helicase ruvB N-terminus PF07728:AAA domain (dynein-related subfamily) PF08740:BCS1 N terminal}
A00260	{Contig10:297403:299328:-}	{KIL85802.1; hypothetical protein FAVG1_10771 [Fusarium avenaceum]}	{Q0D1I6; Probable alpha-L-arabinofuranosidase C }	{fvr:FVEG_12754; K01209 abfA alpha-N-arabinofuranosidase 3.2.1.55 Metabolism; Carbohydrate metabolism; Amino sugar and nucleotide sugar metabolism [PATH:ko00520]}	{NA}	{NA}	{GO:0046556; alpha-N-arabinofuranosidase activity; molecular_function GO:0046373; L-arabinose metabolic process; biological_process}	{NA}	{NA}	{NA}	{NA}	{CCT66758.1_; GH51 endoglucanase (EC 3.2.1.4); endo-beta-1,4-xylanase (EC 3.2.1.8); beta-xylosidase (EC 3.2.1.37); alpha-L-arabinofuranosidase (EC 3.2.1.55) -}	{PF06964:Alpha-L-arabinofuranosidase C-terminal domain}
A00261	{Contig10:300575:302250:+}	{PNP86392.1; hypothetical protein FNYG_00094 [Fusarium nygamai]}	{NA}	{fvr:FVEG_12755; }	{NA}	{NA}	{GO:0016021; integral to membrane; cellular_component GO:0022857; transmembrane transporter activity; molecular_function GO:0055085; transmembrane transport; biological_process}	{NA}	{NA}	{NA}	{NA}	{NA}	{PF00083:Sugar (and other) transporter PF07690:Major Facilitator Superfamily}
A00262	{Contig10:302567:305958:-}	{PNP86390.1; hypothetical protein FNYG_00092 [Fusarium nygamai]}	{NA}	{fox:FOXG_15426; K05291 PIGS phosphatidylinositol glycan, class S -- Metabolism; Glycan biosynthesis and metabolism; Glycosylphosphatidylinositol (GPI)-anchor biosynthesis [PATH:ko00563] Metabolism; Global and overview maps; Metabolic pathways [PATH:ko01100]}	{NA}	{NA}	{GO:0016787; hydrolase activity; molecular_function GO:0016255; attachment of GPI anchor to protein; biological_process GO:0042765; GPI-anchor transamidase complex; cellular_component}	{NA}	{NA}	{NA}	{NA}	{NA}	{PF02129:X-Pro dipeptidyl-peptidase (S15 family) PF10510:Phosphatidylinositol-glycan biosynthesis class S protein}
A00263	{Contig10:307023:309011:+}	{CVK98952.1; related to FAT1-very long-chain fatty acyl-CoA synthetase [Fusarium proliferatum]}	{P38225; Very long-chain fatty acid transport protein }	{fvr:FVEG_12758; }	{YBR041w; KOG1179 Very long-chain acyl-CoA synthetase/fatty acid transporter I Lipid transport and metabolism ;}	{gnl|TC-DB|P38225; 4.C.1.1.2 PROBABLE LONG-CHAIN FATTY ACID TRANSPORT PROTEIN - Saccharomyces cerevisiae (Baker's yeast).}	{GO:0008152; NA GO:0003824; NA}	{NA}	{NA}	{NA}	{NA}	{NA}	{PF00501:AMP-binding enzyme}
A00264	{Contig10:309405:312605:-}	{XP_018255399.1; hypothetical protein FOXG_15428 [Fusarium oxysporum f. sp. lycopersici 4287]}	{NA}	{fox:FOXG_15428; }	{NA}	{NA}	{GO:0005515; protein binding; molecular_function}	{NA}	{NA}	{NA}	{NA}	{NA}	{PF00651:BTB/POZ domain PF01344:Kelch motif PF07646:Kelch motif}
A00265	{Contig10:314778:315174:-}	{XP_006667172.1; hypothetical protein CCM_01955 [Cordyceps militaris CM01]}	{NA}	{cmt:CCM_01955; }	{NA}	{NA}	{NA}	{NA}	{NA}	{NA}	{NA}	{NA}	{NA}
A00266	{Contig10:315813:317423:+}	{KIL85796.1; hypothetical protein FAVG1_10765 [Fusarium avenaceum]}	{Q8YD27; D-aminopeptidase }	{fpu:FPSE_10300; }	{NA}	{NA}	{GO:0004177; aminopeptidase activity; molecular_function}	{NA}	{NA}	{NA}	{NA}	{NA}	{PF07930:D-aminopeptidase, domain B}
A00267	{Contig10:318323:319054:-}	{SCB65283.1; unnamed protein product [Fusarium graminearum]}	{P34227; Peroxiredoxin PRX1, mitochondrial }	{fpu:FPSE_10302; }	{YBL064c; KOG0854 Alkyl hydroperoxide reductase, thiol specific antioxidant and related enzymes O Posttranslational modification, protein turnover, chaperones ;}	{NA}	{GO:0016491; oxidoreductase activity; molecular_function GO:0055114; oxidation-reduction process; biological_process GO:0016209; NA GO:0051920; peroxiredoxin activity; molecular_function}	{PHI:5190; G4MXC5 MoPRX1 318829 Magnaporthe oryzae Rice blast Oryza sativa (related: rice) Peroxiredoxin peroxidase Gene deletion: full reduced virulence}	{NA}	{NA}	{NA}	{NA}	{PF10417:C-terminal domain of 1-Cys peroxiredoxin PF00578:AhpC/TSA family PF08534:Redoxin}
A00268	{Contig10:321899:323382:+}	{KIL85794.1; hypothetical protein FAVG1_10763 [Fusarium avenaceum]}	{NA}	{fox:FOXG_15431; }	{NA}	{NA}	{NA}	{NA}	{NA}	{NA}	{NA}	{NA}	{NA}
A00269	{Contig10:323825:324709:-}	{EXM17303.1; hypothetical protein FOTG_14535 [Fusarium oxysporum f. sp. vasinfectum 25433]}	{NA}	{fox:FOXG_15432; }	{NA}	{NA}	{NA}	{NA}	{NA}	{NA}	{NA}	{NA}	{NA}
A00270	{Contig10:328512:329462:+}	{GAM34819.1; hypothetical protein TCE0_015f02648 [Penicillium occitanis|Talaromyces cellulolyticus]}	{NA}	{nfi:NFIA_055470; }	{NA}	{NA}	{GO:0003824; NA GO:0004616; phosphogluconate dehydrogenase (decarboxylating) activity; molecular_function GO:0006813; potassium ion transport; biological_process GO:0006631; fatty acid metabolic process; biological_process GO:0003854; 3-beta-hydroxy-delta5-steroid dehydrogenase activity; molecular_function GO:0051287; NAD binding; molecular_function GO:0006694; steroid biosynthetic process; biolo…	{NA}	{NA}	{NA}	{NA}	{NA}	{PF03435:Saccharopine dehydrogenase NADP binding domain PF02254:TrkA-N domain PF01073:3-beta hydroxysteroid dehydrogenase/isomerase family PF01370:NAD dependent epimerase/dehydratase family PF02737:3-hydroxyacyl-CoA dehydrogenase, NAD binding domain PF03446:NAD binding domain of 6-phosphogluconate dehydrogenase PF01210:NAD-dependent glycerol-3-phosphate dehydrogenase N-terminus}
A00271	{Contig10:329630:330465:-}	{KIL85792.1; hypothetical protein FAVG1_10761 [Fusarium avenaceum]}	{NA}	{fox:FOXG_15433; }	{NA}	{NA}	{GO:0007304; chorion-containing eggshell formation; biological_process GO:0042600; chorion; cellular_component GO:0005213; structural constituent of chorion; molecular_function GO:0009055; NA GO:0005576; NA}	{NA}	{NA}	{NA}	{YES}	{NA}	{PF02298:Plastocyanin-like domain PF04625:DEC-1 protein, N-terminal region}
A00272	{Contig10:332023:333298:+}	{KIL85791.1; pectinesterase [Fusarium avenaceum]}	{NA}	{fpu:FPSE_10306; }	{NA}	{NA}	{GO:0030599; pectinesterase activity; molecular_function GO:0005618; cell wall; cellular_component GO:0042545; cell wall modification; biological_process}	{NA}	{NA}	{NA}	{YES}	{CEI39669.1_; CE8 pectin methylesterase (EC 3.1.1.11). -}	{PF01095:Pectinesterase}
A00273	{Contig10:334224:338130:+}	{KIL85788.1; hypothetical protein FAVG1_10757 [Fusarium avenaceum]}	{NA}	{fox:FOXG_15435; }	{NA}	{NA}	{NA}	{NA}	{NA}	{NA}	{NA}	{NA}	{NA}
A00274	{Contig10:338801:341134:-}	{XP_023427528.1; probable alcohol oxidase [Fusarium fujikuroi|Fusarium mangiferae|Fusarium proliferatum]}	{F2QY27; Alcohol oxidase 1 }	{fox:FOXG_15437; K17066 MOX alcohol oxidase 1.1.3.13 Metabolism; Energy metabolism; Methane metabolism [PATH:ko00680] Metabolism; Global and overview maps; Metabolic pathways [PATH:ko01100] Metabolism; Global and overview maps; Microbial metabolism in diverse environments [PATH:ko01120] Metabolism; Global and overview maps; Carbon metabolism [PATH:ko01200]}	{NA}	{NA}	{GO:0050660; flavin adenine dinucleotide binding; molecular_function GO:0016614; oxidoreductase activity, acting on CH-OH group of donors; molecular_function GO:0055114; oxidation-reduction process; biological_process GO:0016491; oxidoreductase activity; molecular_function}	{PHI:199; Q9P304 AOX1 5499 Passalora fulva Leaf mold Solanum lycopersicum (related: tomato) Alcohol oxidase NA NA}	{Q9P304_CLAFU; AOX1 AAF82788.1 665 Cladosporium fulvum 5499 COFACTOR: FAD (By similarity).; SIMILARITY: Belongs to the GMC oxidoreductase family. 9390425 Unknown {ID:PF05199; Description: GMC_oxred_C} {ID:PF00732; Description: GMC_oxred_C} Lycopersicon esculentum (Solanaceae) xyloid Leaf mold of tomato Leaf Mold {ID:0050660; Method: IEA:InterPro; Description: F:flavin adenine dinucleotide binding…	{NA}	{NA}	{CCT65447.1_; AA3_3 cellobiose dehydrogenase (EC 1.1.99.18); glucose 1-oxidase (EC 1.1.3.4); aryl alcohol oxidase (EC 1.1.3.7); alcohol oxidase(EC 1.1.3.13); pyranose oxidase (EC 1.1.3.10) -}	{PF00732:GMC oxidoreductase PF07992:Pyridine nucleotide-disulphide oxidoreductase PF00070:Pyridine nucleotide-disulphide oxidoreductase PF05199:GMC oxidoreductase PF01266:FAD dependent oxidoreductase}
A00275	{Contig10:345289:346965:+}	{CVK98924.1; related to high affinity methionine permease [Fusarium proliferatum]}	{NA}	{fox:FOXG_15438; }	{NA}	{NA}	{GO:0016020; membrane; cellular_component GO:0003333; amino acid transmembrane transport; biological_process GO:0015171; amino acid transmembrane transporter activity; molecular_function GO:0055085; transmembrane transport; biological_process GO:0006810; transport; biological_process}	{NA}	{NA}	{NA}	{NA}	{SMY27695.1_; GH43_21 beta-xylosidase (EC 3.2.1.37); alpha-L-arabinofuranosidase (EC 3.2.1.55); arabinanase (EC 3.2.1.99); xylanase (EC 3.2.1.8); galactan 1,3-beta-galactosidase (EC 3.2.1.145); alpha-1,2-L-arabinofuranosidase (EC 3.2.1.-); exo-alpha-1,5-L-arabinofuranosidase (EC 3.2.1.-); [inverting] exo-alpha-1,5-L-arabinanase (EC 3.2.1.-); beta-1,3-xylosidase (EC 3.2.1.-) Many members have been…	{PF00324:Amino acid permease PF13520:Amino acid permease}
A00276	{Contig10:348992:351604:+}	{XP_011327298.1; hypothetical protein FGSG_07522 [Fusarium graminearum]}	{NA}	{fgr:FGSG_07522; }	{NA}	{NA}	{NA}	{NA}	{NA}	{NA}	{YES}	{NA}	{NA}
A00277	{Contig10:352161:352849:-}	{KIL85784.1; hypothetical protein FAVG1_10753 [Fusarium avenaceum]}	{NA}	{fpu:FPSE_07506; }	{NA}	{NA}	{NA}	{NA}	{NA}	{NA}	{NA}	{NA}	{NA}
A00278	{Contig10:353210:356499:-}	{KIL85783.1; transcription elongation factor spt5 [Fusarium avenaceum]}	{Q4I5I4; Transcription elongation factor SPT5 }	{nhe:NECHADRAFT_123400; K15172 SUPT5H, SPT5 transcription elongation factor SPT5 -- }	{NA}	{NA}	{NA}	{NA}	{NA}	{NA}	{NA}	{NA}	{NA}
A00279	{Contig10:357689:359746:-}	{PNP73995.1; hypothetical protein FNYG_12623 [Fusarium nygamai]}	{NA}	{fox:FOXG_15442; K11805 WDR68, HAN11 WD repeat-containing protein 68 -- }	{NA}	{NA}	{GO:0005515; protein binding; molecular_function}	{NA}	{NA}	{NA}	{NA}	{NA}	{PF00400:WD domain, G-beta repeat}
A00280	{Contig10:361135:363045:+}	{CEG03712.1; unnamed protein product [Fusarium acuminatum CS5907]}	{A0A098DT87; Autophagy-related protein 28 }	{fox:FOXG_15443; }	{NA}	{NA}	{NA}	{PHI:2089; G4MXR9 Moatg28 318829 Magnaporthe oryzae Rice blast Oryza sativa (related: rice) NA Gene deletion: full unaffected pathogenicity}	{NA}	{NA}	{NA}	{NA}	{NA}
A00281	{Contig10:363411:364131:-}	{CEG03711.1; unnamed protein product [Fusarium acuminatum CS5907]}	{Q2V2P4; Uncharacterized protein YIL156W-B }	{fox:FOXG_15444; }	{NA}	{NA}	{NA}	{NA}	{NA}	{NA}	{NA}	{NA}	{NA}
A00282	{Contig10:367452:369123:+}	{PNP73998.1; hypothetical protein FNYG_12626 [Fusarium nygamai]}	{P31865; Pyruvate kinase }	{fvr:FVEG_12776; K00873 PK, pyk pyruvate kinase 2.7.1.40 Metabolism; Carbohydrate metabolism; Glycolysis / Gluconeogenesis [PATH:ko00010] Metabolism; Nucleotide metabolism; Purine metabolism [PATH:ko00230] Metabolism; Carbohydrate metabolism; Pyruvate metabolism [PATH:ko00620] Metabolism; Global and overview maps; Metabolic pathways [PATH:ko01100] Metabolism; Global and overview maps; Biosynthesi…	{SPAC4H3.10c; KOG2323 Pyruvate kinase G Carbohydrate transport and metabolism ;}	{NA}	{GO:0000287; magnesium ion binding; molecular_function GO:0055114; oxidation-reduction process; biological_process GO:0003824; NA GO:0006096; glycolysis; biological_process GO:0030955; potassium ion binding; molecular_function GO:0004743; pyruvate kinase activity; molecular_function}	{PHI:8611; G4MXS1 pyruvate kinase 318829 Magnaporthe oryzae Rice blast Hordeum vulgare (related: barley) Pyruvate kinase Gene mutation; altered gene expression/ gene regulation: overexpression loss of pathogenicity}	{NA}	{NA}	{NA}	{NA}	{PF00224:Pyruvate kinase, barrel domain PF00478:IMP dehydrogenase / GMP reductase domain PF03328:HpcH/HpaI aldolase/citrate lyase family}
A00283	{Contig10:370795:372669:-}	{KIL85778.1; hypothetical protein FAVG1_10747 [Fusarium avenaceum]}	{B3FWT8; Efflux pump rdc3 }	{fvr:FVEG_12777; }	{NA}	{gnl|TC-DB|B6HN82; 2.A.1.2.86 Pc21g09220 protein OS=Penicillium chrysogenum (strain ATCC 28089 / DSM 1075 / Wisconsin 54-1255) GN=Pc21g09220 PE=4 SV=1}	{GO:0016021; integral to membrane; cellular_component GO:0055085; transmembrane transport; biological_process GO:0006810; transport; biological_process}	{NA}	{NA}	{NA}	{NA}	{NA}	{PF03092:BT1 family PF07690:Major Facilitator Superfamily}
A00284	{Contig10:374095:375842:+}	{XP_003043771.1; hypothetical protein NECHADRAFT_63301, partial [Nectria haematococca mpVI 77-13-4]}	{NA}	{nhe:NECHADRAFT_63301; }	{NA}	{NA}	{NA}	{NA}	{NA}	{NA}	{YES}	{NA}	{NA}
A00285	{Contig10:375871:376863:-}	{EWZ45736.1; hypothetical protein FOZG_05965 [Fusarium oxysporum Fo47|Fusarium oxysporum f. sp. lycopersici MN25|Fusarium oxysporum f. sp. radicis-cucumerinum|Fusarium oxysporum f. sp. radicis-lycopersici 26381]}	{NA}	{fox:FOXG_15447; }	{NA}	{NA}	{GO:0008270; zinc ion binding; molecular_function GO:0000981; sequence-specific DNA binding RNA polymerase II transcription factor activity; molecular_function GO:0005634; nucleus; cellular_component GO:0006355; regulation of transcription, DNA-dependent; biological_process}	{NA}	{NA}	{NA}	{NA}	{NA}	{PF00172:Fungal Zn(2)-Cys(6) binuclear cluster domain}
A00286	{Contig10:377580:379931:+}	{KIL85776.1; iks protein kinase [Fusarium avenaceum]}	{NA}	{fox:FOXG_15448; }	{NA}	{NA}	{GO:0005524; ATP binding; molecular_function GO:0016020; membrane; cellular_component GO:0016773; phosphotransferase activity, alcohol group as acceptor; molecular_function GO:0004672; protein kinase activity; molecular_function GO:0006468; protein phosphorylation; biological_process}	{PHI:1245; I1RTL1 FGSG_07520 5518 Fusarium graminearum Fusarium ear blight Triticum (related: wheat) protein kinase Gene deletion: full unaffected pathogenicity}	{NA}	{NA}	{NA}	{NA}	{PF07714:Protein tyrosine kinase PF00069:Protein kinase domain PF06293:Lipopolysaccharide kinase (Kdo/WaaP) family}
A00287	{Contig10:380310:381663:-}	{RFN53773.1; purine nucleoside permease [Fusarium sp. FIESC_12]}	{O93844; Purine nucleoside permease }	{fox:FOXG_15449; }	{NA}	{NA}	{GO:0055085; transmembrane transport; biological_process}	{NA}	{NA}	{NA}	{YES}	{NA}	{PF06516:Purine nucleoside permease (NUP)}
A00288	{Contig10:384098:387966:+}	{OBS18758.1; hypothetical protein FPOA_10486 [Fusarium poae]}	{Q9HDW7; Calcium-transporting ATPase 2 }	{fox:FOXG_15450; K01537 E3.6.3.8 Ca2+-transporting ATPase 3.6.3.8 }	{SPAPB2B4.04c; KOG0204 Calcium transporting ATPase P Inorganic ion transport and metabolism ;}	{gnl|TC-DB|Q9UUY2; 3.A.3.2.27 Putative calcium P-type ATPase (Fragment) OS=Neurospora crassa GN=nca-2 PE=3 SV=1}	{NA}	{PHI:7151; J5K3K8 pmcA 176275 Beauveria bassiana White muscardine disease Galleria mellonella (related: greater wax moth) Calcium transporting ATPase Gene deletion: full; gene complementation reduced virulence}	{NA}	{NA}	{NA}	{NA}	{NA}
A00289	{Contig10:388249:389669:-}	{OBS18757.1; hypothetical protein FPOA_10485 [Fusarium poae]}	{NA}	{fgr:FGSG_07517; }	{NA}	{NA}	{GO:0006355; regulation of transcription, DNA-dependent; biological_process GO:0003700; sequence-specific DNA binding transcription factor activity; molecular_function}	{NA}	{NA}	{NA}	{NA}	{NA}	{PF00170:bZIP transcription factor PF07716:Basic region leucine zipper}
A00290	{Contig10:390137:394339:-}	{KIL85772.1; hypothetical protein FAVG1_10741 [Fusarium avenaceum]}	{NA}	{fpu:FPSE_11129; K05658 ABCB1, CD243 ATP-binding cassette, subfamily B (MDR/TAP), member 1 7.6.2.2 Environmental Information Processing; Membrane transport; ABC transporters [PATH:ko02010] Organismal Systems; Digestive system; Bile secretion [PATH:ko04976] Human Diseases; Cancers: Overview; MicroRNAs in cancer [PATH:ko05206] Human Diseases; Cancers: Specific types; Gastric cancer [PATH:ko05226]}	{NA}	{NA}	{GO:0055085; transmembrane transport; biological_process GO:0016887; ATPase activity; molecular_function GO:0005524; ATP binding; molecular_function GO:0016021; integral to membrane; cellular_component GO:0006810; transport; biological_process GO:0003924; GTPase activity; molecular_function GO:0005525; GTP binding; molecular_function GO:0042626; ATPase activity, coupled to transmembrane movement …	{NA}	{NA}	{NA}	{NA}	{NA}	{PF13304:AAA domain, putative AbiEii toxin, Type IV TA system PF03193:Protein of unknown function, DUF258 PF01926:50S ribosome-binding GTPase PF00005:ABC transporter PF04548:AIG1 family PF00664:ABC transporter transmembrane region PF01695:IstB-like ATP binding protein PF07728:AAA domain (dynein-related subfamily)}
A00291	{Contig10:397194:397805:+}	{XP_003043774.1; predicted protein [Nectria haematococca mpVI 77-13-4]}	{O59727; Protein PBDC1 homolog }	{nhe:NECHADRAFT_48010; }	{SPBC3E7.07c; KOG4093 Uncharacterized conserved protein S Function unknown ;}	{NA}	{GO:0005515; protein binding; molecular_function}	{NA}	{NA}	{NA}	{NA}	{NA}	{PF02845:CUE domain}
A00292	{Contig10:398475:399662:+}	{CVK98883.1; uncharacterized protein FPRN_03968 [Fusarium proliferatum]}	{NA}	{fvr:FVEG_12784; }	{NA}	{NA}	{GO:0009058; biosynthetic process; biological_process GO:0003824; NA}	{NA}	{NA}	{NA}	{NA}	{NA}	{PF01467:Cytidylyltransferase-like}
A00293	{Contig10:399975:401545:-}	{PTD09749.1; hypothetical protein FCULG_00007795 [Fusarium culmorum]}	{NA}	{fgr:FGSG_07514; }	{NA}	{NA}	{GO:0005515; protein binding; molecular_function GO:0005634; nucleus; cellular_component GO:0016021; integral to membrane; cellular_component GO:0006355; regulation of transcription, DNA-dependent; biological_process}	{NA}	{NA}	{NA}	{NA}	{NA}	{PF00646:F-box domain PF06881:RNA polymerase II transcription factor SIII (Elongin) subunit A PF12937:F-box-like}
A00294	{Contig10:402609:403171:+}	{EWZ45716.1; hypothetical protein FOZG_05950 [Fusarium oxysporum Fo47|Fusarium oxysporum f. sp. conglutinans race 2 54008|Fusarium oxysporum f. sp. lycopersici MN25|Fusarium oxysporum f. sp. melonis 26406|Fusarium oxysporum f. sp. pisi HDV247|Fusarium oxysporum f. sp. raphani 54005]}	{NA}	{fox:FOXG_15456; }	{NA}	{NA}	{GO:0006355; regulation of transcription, DNA-dependent; biological_process GO:0010309; acireductone dioxygenase [iron(II)-requiring] activity; molecular_function GO:0055114; oxidation-reduction process; biological_process GO:0045735; NA}	{NA}	{NA}	{NA}	{NA}	{NA}	{PF02311:AraC-like ligand binding domain PF00190:Cupin PF03079:ARD/ARD' family}
A00295	{Contig10:403240:404751:-}	{RBR24273.1; hypothetical protein FIESC28_02932 [Fusarium sp. FIESC_28]}	{NA}	{fox:FOXG_15457; }	{NA}	{NA}	{GO:0016787; hydrolase activity; molecular_function}	{NA}	{NA}	{NA}	{NA}	{NA}	{PF06821:Serine hydrolase}
A00296	{Contig10:407361:410561:+}	{OBS18750.1; hypothetical protein FPOA_10478 [Fusarium poae]}	{NA}	{fpu:FPSE_11136; }	{NA}	{NA}	{NA}	{NA}	{NA}	{NA}	{NA}	{NA}	{NA}
A00297	{Contig10:412090:413942:+}	{CVL06029.1; related to multidrug resistance proteins [Fusarium mangiferae]}	{NA}	{fvr:FVEG_12791; }	{NA}	{NA}	{GO:0016021; integral to membrane; cellular_component GO:0055085; transmembrane transport; biological_process}	{NA}	{NA}	{NA}	{NA}	{NA}	{PF07690:Major Facilitator Superfamily}
A00298	{Contig10:414129:415661:-}	{KIL85763.1; hypothetical protein FAVG1_10732 [Fusarium avenaceum]}	{NA}	{fox:FOXG_15461; }	{NA}	{NA}	{NA}	{NA}	{NA}	{NA}	{NA}	{NA}	{NA}
A00299	{Contig10:416835:417455:+}	{KIL85762.1; hypothetical protein FAVG1_10731 [Fusarium avenaceum]}	{NA}	{NA}	{NA}	{NA}	{NA}	{NA}	{NA}	{NA}	{NA}	{NA}	{NA}
A00300	{Contig10:419312:421126:+}	{CVL06026.1; related to nitrate reductase [Fusarium mangiferae]}	{P07850; Sulfite oxidase }	{fvr:FVEG_12794; K00387 SUOX sulfite oxidase 1.8.3.1 Metabolism; Energy metabolism; Sulfur metabolism [PATH:ko00920] Metabolism; Global and overview maps; Metabolic pathways [PATH:ko01100] Metabolism; Global and overview maps; Microbial metabolism in diverse environments [PATH:ko01120]}	{Hs4557867_2; KOG0535 Sulfite oxidase, molybdopterin-binding component C Energy production and conversion ;}	{NA}	{GO:0016491; oxidoreductase activity; molecular_function GO:0030151; molybdenum ion binding; molecular_function GO:0042128; nitrate assimilation; biological_process GO:0055114; oxidation-reduction process; biological_process}	{NA}	{NA}	{NA}	{NA}	{NA}	{PF03404:Mo-co oxidoreductase dimerisation domain PF00174:Oxidoreductase molybdopterin binding domain}
A00301	{Contig10:421500:425087:-}	{KIL85760.1; 26s proteasome regulatory subunit n2 [Fusarium avenaceum]}	{O74762; 26S proteasome regulatory subunit rpn2 }	{fox:FOXG_15464; K03032 PSMD1, RPN2 26S proteasome regulatory subunit N2 -- Genetic Information Processing; Folding, sorting and degradation; Proteasome [PATH:ko03050] Human Diseases; Infectious diseases: Viral; Epstein-Barr virus infection [PATH:ko05169]}	{SPBC17D11.07c; KOG2062 26S proteasome regulatory complex, subunit RPN2/PSMD1 O Posttranslational modification, protein turnover, chaperones ;}	{NA}	{GO:0005515; protein binding; molecular_function}	{NA}	{NA}	{NA}	{NA}	{NA}	{PF02985:HEAT repeat}
A00302	{Contig10:426870:429526:+}	{KIL85759.1; hypothetical protein FAVG1_10728 [Fusarium avenaceum]}	{NA}	{fpu:FPSE_11209; }	{NA}	{NA}	{GO:0004651; polynucleotide 5'-phosphatase activity; molecular_function}	{NA}	{NA}	{NA}	{NA}	{NA}	{PF02940:mRNA capping enzyme, beta chain}
A00303	{Contig10:430136:432635:-}	{XP_018255473.1; hypothetical protein FOXG_15466 [Fusarium oxysporum f. sp. lycopersici 4287|Fusarium oxysporum f. sp. melonis 26406]}	{NA}	{fox:FOXG_15466; }	{NA}	{NA}	{GO:0015171; amino acid transmembrane transporter activity; molecular_function GO:0006810; transport; biological_process GO:0055085; transmembrane transport; biological_process GO:0003333; amino acid transmembrane transport; biological_process GO:0016020; membrane; cellular_component}	{NA}	{NA}	{NA}	{NA}	{NA}	{PF13520:Amino acid permease PF00324:Amino acid permease}
A00304	{Contig10:433920:436893:+}	{PNP74023.1; hypothetical protein FNYG_12651 [Fusarium nygamai]}	{NA}	{fvr:FVEG_12799; }	{NA}	{NA}	{NA}	{NA}	{NA}	{NA}	{NA}	{NA}	{NA}
A00305	{Contig10:437229:439052:-}	{RBR10758.1; hypothetical protein FIESC28_09342 [Fusarium sp. FIESC_28]}	{Q07307; Uric acid-xanthine permease }	{fvr:FVEG_12800; }	{NA}	{gnl|TC-DB|Q07307; 2.A.40.4.1 URIC ACID-XANTHINE PERMEASE (UAPA TRANSPORTER) - Emericella nidulans (Aspergillus nidulans).}	{GO:0006810; transport; biological_process GO:0055085; transmembrane transport; biological_process GO:0016020; membrane; cellular_component GO:0005215; NA}	{NA}	{NA}	{NA}	{NA}	{NA}	{PF00860:Permease family}
A00306	{Contig10:443133:443912:+}	{ENH63947.1; Maleylacetate reductase [Fusarium oxysporum]}	{NA}	{fox:FOXG_15470; }	{NA}	{NA}	{GO:0016491; oxidoreductase activity; molecular_function GO:0055114; oxidation-reduction process; biological_process GO:0046872; metal ion binding; molecular_function}	{NA}	{NA}	{NA}	{NA}	{NA}	{PF00465:Iron-containing alcohol dehydrogenase }
A00307	{Contig10:444870:446203:-}	{XP_003043908.1; hypothetical protein NECHADRAFT_48204 [Nectria haematococca mpVI 77-13-4]}	{Q875D4; WD repeat-containing protein JIP5 }	{nhe:NECHADRAFT_48204; }	{NA}	{NA}	{GO:0005681; spliceosomal complex; cellular_component GO:0000398; nuclear mRNA splicing, via spliceosome; biological_process GO:0032040; small-subunit processome; cellular_component GO:0005515; protein binding; molecular_function GO:0006270; DNA-dependent DNA replication initiation; biological_process}	{NA}	{NA}	{NA}	{NA}	{NA}	{PF04889:Cwf15/Cwc15 cell cycle control protein PF00400:WD domain, G-beta repeat PF04147:Nop14-like family PF02724:CDC45-like protein}
A00308	{Contig10:447529:451190:+}	{EGU87583.1; hypothetical protein FOXB_01868 [Fusarium oxysporum Fo5176|Fusarium oxysporum f. sp. conglutinans race 2 54008|Fusarium oxysporum f. sp. pisi HDV247]}	{NA}	{fvr:FVEG_12803; }	{NA}	{NA}	{GO:0000155; two-component sensor activity; molecular_function GO:0000160; two-component signal transduction system (phosphorelay); biological_process GO:0007165; signal transduction; biological_process}	{NA}	{NA}	{NA}	{NA}	{NA}	{PF00512:His Kinase A (phospho-acceptor) domain PF00072:Response regulator receiver domain}
A00309	{Contig10:451857:452910:+}	{XP_009260846.1; hypothetical protein FPSE_09454 [Fusarium pseudograminearum CS3096]}	{NA}	{fpu:FPSE_09454; }	{NA}	{NA}	{GO:0005975; carbohydrate metabolic process; biological_process}	{PHI:8753; G4MXR2 MoChia1 (MGG_08054) 318829 Magnaporthe oryzae Rice blast Oryza sativa (related: rice) Chitinase Gene mutation; altered gene expression/ gene regulation: overexpression reduced virulence}	{NA}	{NA}	{NA}	{CEF83545.1_; GH18 chitinase (EC 3.2.1.14); lysozyme (EC 3.2.1.17); endo-beta-N-acetylglucosaminidase (EC 3.2.1.96); peptidoglycan hydrolase with endo-beta-N-acetylglucosaminidase specificity (EC 3.2.1.-); Nod factor hydrolase (EC 3.2.1.-); xylanase inhibitor; concanavalin B; narbonin Contains chitinases of classes III and V. Contains non-catalytic proteins such as xylanase inhibitor; concanavali…	{PF00704:Glycosyl hydrolases family 18}
A00310	{Contig10:453654:454916:+}	{XP_025582020.1; uncharacterized protein FVRRES_12320 [Fusarium venenatum]}	{D4AIS9; Extracellular protein ARB_04177 }	{fox:FOXG_15474; K01126 E3.1.4.46, glpQ, ugpQ glycerophosphoryl diester phosphodiesterase 3.1.4.46 Metabolism; Lipid metabolism; Glycerophospholipid metabolism [PATH:ko00564]}	{NA}	{NA}	{GO:0008081; phosphoric diester hydrolase activity; molecular_function GO:0005524; ATP binding; molecular_function GO:0003723; RNA binding; molecular_function GO:0006629; lipid metabolic process; biological_process GO:0000287; magnesium ion binding; molecular_function GO:0006432; phenylalanyl-tRNA aminoacylation; biological_process}	{NA}	{NA}	{NA}	{YES}	{ALI93560.1_; GH18 chitinase (EC 3.2.1.14); lysozyme (EC 3.2.1.17); endo-beta-N-acetylglucosaminidase (EC 3.2.1.96); peptidoglycan hydrolase with endo-beta-N-acetylglucosaminidase specificity (EC 3.2.1.-); Nod factor hydrolase (EC 3.2.1.-); xylanase inhibitor; concanavalin B; narbonin Contains chitinases of classes III and V. Contains non-catalytic proteins such as xylanase inhibitor; concanavali…	{PF03484:tRNA synthetase B5 domain PF03009:Glycerophosphoryl diester phosphodiesterase family}
A00311	{Contig10:459239:459772:+}	{KIL85749.1; hypothetical protein FAVG1_10718 [Fusarium avenaceum]}	{NA}	{fox:FOXG_15479; }	{NA}	{NA}	{GO:0016020; membrane; cellular_component}	{NA}	{NA}	{NA}	{NA}	{NA}	{PF01284:Membrane-associating domain}
A00312	{Contig10:461807:463321:+}	{PTD09361.1; hypothetical protein FCULG_00007808 [Fusarium culmorum]}	{NA}	{fpu:FPSE_09450; }	{NA}	{NA}	{NA}	{NA}	{NA}	{NA}	{NA}	{NA}	{NA}
A00313	{Contig10:466150:466826:+}	{XP_018760842.1; hypothetical protein FVEG_12811 [Fusarium verticillioides]}	{NA}	{fvr:FVEG_12811; }	{NA}	{NA}	{GO:0016020; membrane; cellular_component}	{NA}	{NA}	{NA}	{NA}	{NA}	{PF01284:Membrane-associating domain}
A00314	{Contig10:467534:469144:-}	{XP_025582015.1; uncharacterized protein FVRRES_12315 [Fusarium venenatum]}	{Q4I5M4; 2-(3-amino-3-carboxypropyl)histidine synthase subunit 2 }	{fgr:FGSG_07484; K17866 DPH2 diphthamide biosynthesis protein 2 -- }	{NA}	{NA}	{NA}	{NA}	{NA}	{NA}	{NA}	{NA}	{NA}
A00315	{Contig10:511462:515345:+}	{EGU81214.1; hypothetical protein FOXB_08247 [Fusarium oxysporum Fo5176]}	{Q2HB00; Protein transport protein SEC23 }	{fpu:FPSE_09135; K14006 SEC23 protein transport protein SEC23 -- Genetic Information Processing; Folding, sorting and degradation; Protein processing in endoplasmic reticulum [PATH:ko04141]}	{SPCC31H12.07; KOG1986 Vesicle coat complex COPII, subunit SEC23 U Intracellular trafficking, secretion, and vesicular transport ;}	{NA}	{GO:0008270; zinc ion binding; molecular_function GO:0005840; ribosome; cellular_component GO:0006412; translation; biological_process GO:0006886; intracellular protein transport; biological_process GO:0030127; COPII vesicle coat; cellular_component GO:0003735; structural constituent of ribosome; molecular_function GO:0006888; ER to Golgi vesicle-mediated transport; biological_process}	{NA}	{NA}	{NA}	{NA}	{NA}	{PF00298:Ribosomal protein L11, RNA binding domain PF04815:Sec23/Sec24 helical domain PF04810:Sec23/Sec24 zinc finger PF04811:Sec23/Sec24 trunk domain}
A00316	{Contig10:516964:521722:+}	{EXL84264.1; hypothetical protein FOPG_03333 [Fusarium oxysporum f. sp. conglutinans race 2 54008]}	{NA}	{fox:FOXG_18770; }	{NA}	{NA}	{GO:0005515; protein binding; molecular_function}	{NA}	{NA}	{NA}	{NA}	{CCT72371.1_; GT41 UDP-GlcNAc: peptide beta-N-acetylglucosaminyltransferase (EC 2.4.1.255); UDP-Glc: peptide N-beta-glucosyltransferase (EC 2.4.1.-) -}	{PF13176:Tetratricopeptide repeat PF00515:Tetratricopeptide repeat PF13181:Tetratricopeptide repeat}
A00317	{Contig10:526212:527030:+}	{KIL90565.1; myb-like dna-binding protein [Fusarium avenaceum]}	{NA}	{fox:FOXG_04220; K09425 K09425 Myb-like DNA-binding protein FlbD -- }	{ECU11g1690; KOG0048 Transcription factor, Myb superfamily K Transcription ;}	{NA}	{GO:0006338; chromatin remodeling; biological_process GO:0003676; nucleic acid binding; molecular_function GO:0005524; ATP binding; molecular_function GO:0005634; nucleus; cellular_component GO:0016818; hydrolase activity, acting on acid anhydrides, in phosphorus-containing anhydrides; molecular_function}	{PHI:1541; I1RE42 GzFlbD 5518 Fusarium graminearum Fusarium ear blight Triticum (related: wheat) transcription factor Gene deletion unaffected pathogenicity}	{NA}	{NA}	{NA}	{NA}	{PF09111:SLIDE}
A00318	{Contig10:535066:538601:-}	{PCD42492.1; hypothetical protein AU210_005020 [Fusarium oxysporum f. sp. radicis-cucumerinum]}	{NA}	{fox:FOXG_04221; }	{NA}	{NA}	{NA}	{NA}	{NA}	{NA}	{NA}	{NA}	{NA}
A00319	{Contig10:539575:540042:-}	{XP_025589469.1; uncharacterized protein FVRRES_02262 [Fusarium venenatum]}	{NA}	{fox:FOXG_04222; K03938 NDUFS5 NADH dehydrogenase (ubiquinone) Fe-S protein 5 -- Metabolism; Energy metabolism; Oxidative phosphorylation [PATH:ko00190] Metabolism; Global and overview maps; Metabolic pathways [PATH:ko01100] Organismal Systems; Environmental adaptation; Thermogenesis [PATH:ko04714] Organismal Systems; Nervous system; Retrograde endocannabinoid signaling [PATH:ko04723] Human Disea…	{NA}	{gnl|TC-DB|Q9P6T9; 3.D.1.6.2 Putative uncharacterized protein 15E6.140 - Neurospora crassa.}	{NA}	{NA}	{NA}	{NA}	{NA}	{NA}	{NA}
A00320	{Contig10:540540:543413:+}	{OBS27990.1; hypothetical protein FPOA_01930 [Fusarium poae]}	{NA}	{fpu:FPSE_09128; K20475 SEC39, DSL3 protein transport protein SEC39 -- }	{NA}	{NA}	{GO:0006890; retrograde vesicle-mediated transport, Golgi to ER; biological_process}	{NA}	{NA}	{NA}	{NA}	{NA}	{PF08314:Secretory pathway protein Sec39}
A00321	{Contig10:545090:546403:-}	{EMT66380.1; Putative RNA-binding protein C25G10.01 [Fusarium oxysporum f. sp. cubense race 4|Fusarium oxysporum f. sp. cubense tropical race 4 54006]}	{NA}	{fvr:FVEG_07344; }	{NA}	{NA}	{GO:0003676; nucleic acid binding; molecular_function}	{NA}	{NA}	{NA}	{NA}	{NA}	{PF00076:RNA recognition motif. (a.k.a. RRM, RBD, or RNP domain)}
A00322	{Contig10:547712:548521:+}	{PTD11571.1; Levodione reductase [Fusarium culmorum]}	{NA}	{fgr:FGSG_01905; }	{NA}	{NA}	{GO:0055114; oxidation-reduction process; biological_process GO:0045454; cell redox homeostasis; biological_process GO:0008168; methyltransferase activity; molecular_function}	{PHI:5440; G4N1P8 ABA4 318829 Magnaporthe oryzae Rice blast Oryza sativa (related: rice) Abscisic Acid production Gene deletion: full reduced virulence}	{NA}	{NA}	{NA}	{NA}	{PF05175:Methyltransferase small domain PF02852:Pyridine nucleotide-disulphide oxidoreductase, dimerisation domain}
A00323	{Contig10:548636:549265:-}	{KIL90572.1; hypothetical protein FAVG1_06305 [Fusarium avenaceum]}	{O74457; N-terminal acetyltransferase B complex catalytic subunit naa20 }	{fpu:FPSE_09123; K17972 NAA20, NAT3 N-terminal acetyltransferase B complex catalytic subunit 2.3.1.254 }	{SPCC16C4.12; KOG3234 Acetyltransferase, (GNAT) family R General function prediction only ;}	{NA}	{GO:0008080; N-acetyltransferase activity; molecular_function GO:0016747; transferase activity, transferring acyl groups other than amino-acyl groups; molecular_function}	{NA}	{NA}	{NA}	{NA}	{NA}	{PF13508:Acetyltransferase (GNAT) domain PF13673:Acetyltransferase (GNAT) domain PF08445:FR47-like protein PF00583:Acetyltransferase (GNAT) family}
A00324	{Contig10:550296:551483:+}	{KIL90573.1; hypothetical protein FAVG1_06306 [Fusarium avenaceum]}	{NA}	{fox:FOXG_04227; }	{NA}	{NA}	{NA}	{NA}	{NA}	{NA}	{NA}	{NA}	{NA}
A00325	{Contig10:554002:555938:+}	{CVK97236.1; probable FZR protein (fizzy-related protein) [Fusarium mangiferae]}	{O13286; WD repeat-containing protein srw1 }	{fvr:FVEG_07348; K03364 CDH1 cell division cycle 20-like protein 1, cofactor of APC complex -- Cellular Processes; Cell growth and death; Cell cycle [PATH:ko04110] Cellular Processes; Cell growth and death; Cell cycle - yeast [PATH:ko04111] Genetic Information Processing; Folding, sorting and degradation; Ubiquitin mediated proteolysis [PATH:ko04120] Organismal Systems; Endocrine system; Progeste…	{SPAC144.13c; KOG0305 Anaphase promoting complex, Cdc20, Cdh1, and Ama1 subunits DO Cell cycle control, cell division, chromosome partitioning ; Posttranslational modification, protein turnover, chaperones ;}	{NA}	{GO:0005515; protein binding; molecular_function}	{PHI:346; Q8J214 CRU1 5270 Ustilago maydis FB2 Monocots NA NA IMP"}	{Q8J214_USTMD; CRU1 AAN10186.1 592 Ustilago maydis 5270 Unknown Unknown Unknown {ID:PF00400; Description: WD40} Euchlaena spp., Zea spp. (Poaceae) herb Smut. Corn smut Smut }	{NA}	{NA}	{NA}	{PF00400:WD domain, G-beta repeat}
A00326	{Contig10:556856:558556:-}	{XP_018238842.1; hypothetical protein FOXG_04229 [Fusarium oxysporum f. sp. lycopersici 4287|Fusarium oxysporum f. sp. melonis 26406]}	{O94673; Uncharacterized membrane protein C776.05 }	{fox:FOXG_04229; }	{SPBC776.05; KOG2895 Uncharacterized conserved protein S Function unknown ;}	{NA}	{GO:0042157; lipoprotein metabolic process; biological_process GO:0006869; lipid transport; biological_process GO:0008289; lipid binding; molecular_function GO:0005576; NA}	{NA}	{NA}	{NA}	{NA}	{NA}	{PF07464:Apolipophorin-III precursor (apoLp-III) PF01442:Apolipoprotein A1/A4/E domain}
A00327	{Contig10:560395:564370:+}	{KIL90576.1; structural maintenance-chromosome 1 [Fusarium avenaceum]}	{NA}	{fox:FOXG_04230; K06636 SMC1 structural maintenance of chromosome 1 -- Cellular Processes; Cell growth and death; Cell cycle [PATH:ko04110] Cellular Processes; Cell growth and death; Cell cycle - yeast [PATH:ko04111] Cellular Processes; Cell growth and death; Meiosis - yeast [PATH:ko04113] Cellular Processes; Cell growth and death; Oocyte meiosis [PATH:ko04114]}	{NA}	{NA}	{GO:0007094; mitotic cell cycle spindle assembly checkpoint; biological_process GO:0005515; protein binding; molecular_function GO:0042803; protein homodimerization activity; molecular_function GO:0008134; transcription factor binding; molecular_function GO:0005524; ATP binding; molecular_function GO:0005694; chromosome; cellular_component GO:0051276; chromosome organization; biological_process G…	{NA}	{NA}	{NA}	{NA}	{NA}	{PF06470:SMC proteins Flexible Hinge Domain PF10473:Leucine-rich repeats of kinetochore protein Cenp-F/LEK1 PF13304:AAA domain, putative AbiEii toxin, Type IV TA system PF05557:Mitotic checkpoint protein}
A00328	{Contig10:565169:566531:+}	{KPA43888.1; transcription factor [Fusarium langsethiae]}	{NA}	{nhe:NECHADRAFT_72382; K03136 TFIIE1, GTF2E1, TFA1, tfe transcription initiation factor TFIIE subunit alpha -- Genetic Information Processing; Transcription; Basal transcription factors [PATH:ko03022] Human Diseases; Cancers: Overview; Viral carcinogenesis [PATH:ko05203]}	{NA}	{NA}	{NA}	{NA}	{NA}	{NA}	{NA}	{NA}	{NA}
A00329	{Contig10:567194:569014:+}	{EXA43607.1; DNA polymerase IV [Fusarium oxysporum]}	{NA}	{fox:FOXG_04238; K10981 POL4 DNA polymerase IV 2.7.7.7 Genetic Information Processing; Replication and repair; Non-homologous end-joining [PATH:ko03450]}	{NA}	{NA}	{GO:0003677; DNA binding; molecular_function GO:0005634; nucleus; cellular_component GO:0016779; nucleotidyltransferase activity; molecular_function GO:0034061; DNA polymerase activity; molecular_function}	{NA}	{NA}	{NA}	{NA}	{NA}	{PF10391:Fingers domain of DNA polymerase lambda PF01909:Nucleotidyltransferase domain}
A00330	{Contig10:569832:570460:+}	{OBS27980.1; hypothetical protein FPOA_01920 [Fusarium poae]}	{NA}	{fpu:FPSE_05382; K00799 GST, gst glutathione S-transferase 2.5.1.18 Metabolism; Metabolism of other amino acids; Glutathione metabolism [PATH:ko00480] Metabolism; Xenobiotics biodegradation and metabolism; Metabolism of xenobiotics by cytochrome P450 [PATH:ko00980] Metabolism; Xenobiotics biodegradation and metabolism; Drug metabolism - cytochrome P450 [PATH:ko00982] Metabolism; Xenobiotics biode…	{NA}	{NA}	{NA}	{NA}	{NA}	{NA}	{NA}	{NA}	{NA}
A00331	{Contig10:570717:572375:-}	{KIL90580.1; metallocarboxypeptidase ecm14 [Fusarium avenaceum]}	{A7EUC0; Putative metallocarboxypeptidase ecm14 }	{fox:FOXG_04236; K08783 ECM14 extracellular matrix protein 14 3.4.17.- }	{NA}	{NA}	{GO:0008270; zinc ion binding; molecular_function GO:0004181; metallocarboxypeptidase activity; molecular_function GO:0006508; proteolysis; biological_process}	{NA}	{ECM14_ARTOC; ECM14 EEQ31674.1 593 Arthroderma otae 554155 FUNCTION: Probable carboxypeptidase that may be involved in cell wall organization and biogenesis (By similarity).; COFACTOR: Binds 1 zinc ion per subunit (By similarity).; SUBCELLULAR LOCATION: Vacuole (By similarity).; SIMILARITY: Belongs to the peptidase M14 family. Unknown XP_002846756.1, XM_002846710.1 {ID:PF00246; Description: Pepti…	{NA}	{YES}	{NA}	{PF00246:Zinc carboxypeptidase}
A00332	{Contig10:574549:578834:+}	{XP_018753349.1; hypothetical protein FVEG_07355 [Fusarium verticillioides 7600]}	{NA}	{fvr:FVEG_07355; }	{NA}	{NA}	{GO:0032012; regulation of ARF protein signal transduction; biological_process GO:0005086; ARF guanyl-nucleotide exchange factor activity; molecular_function}	{NA}	{NA}	{NA}	{NA}	{NA}	{PF01369:Sec7 domain}
A00333	{Contig10:579369:581353:-}	{EMT66369.1; Signal recognition particle 72 kDa protein [Fusarium oxysporum f. sp. cubense race 4|Fusarium oxysporum f. sp. cubense tropical race 4 54006]}	{NA}	{fox:FOXG_04234; K03108 SRP72 signal recognition particle subunit SRP72 -- Genetic Information Processing; Folding, sorting and degradation; Protein export [PATH:ko03060]}	{NA}	{NA}	{GO:0008312; 7S RNA binding; molecular_function GO:0006614; SRP-dependent cotranslational protein targeting to membrane; biological_process GO:0048500; signal recognition particle; cellular_component GO:0005515; protein binding; molecular_function GO:0051321; meiotic cell cycle; biological_process}	{NA}	{NA}	{NA}	{NA}	{NA}	{PF00515:Tetratricopeptide repeat PF08631:Meiosis protein SPO22/ZIP4 like PF13181:Tetratricopeptide repeat PF08492:SRP72 RNA-binding domain}
A00334	{Contig10:584736:586163:+}	{EGU86594.1; hypothetical protein FOXB_02923 [Fusarium oxysporum]}	{NA}	{fox:FOXG_04232; }	{NA}	{NA}	{GO:0006914; autophagy; biological_process GO:0005215; NA GO:0006810; transport; biological_process GO:0015078; hydrogen ion transmembrane transporter activity; molecular_function GO:0033179; proton-transporting V-type ATPase, V0 domain; cellular_component GO:0015991; ATP hydrolysis coupled proton transport; biological_process GO:0007094; mitotic cell cycle spindle assembly checkpoint; biological…	{NA}	{NA}	{NA}	{NA}	{NA}	{PF02601:Exonuclease VII, large subunit PF01496:V-type ATPase 116kDa subunit family PF02321:Outer membrane efflux protein PF04111:Autophagy protein Apg6 PF05557:Mitotic checkpoint protein}
A00335	{Contig10:587897:589169:+}	{EWZ46820.1; hypothetical protein FOZG_02866 [Fusarium oxysporum Fo47|Fusarium oxysporum f. sp. lycopersici MN25|Fusarium oxysporum f. sp. radicis-cucumerinum|Fusarium oxysporum f. sp. radicis-lycopersici 26381]}	{NA}	{fox:FOXG_04239; }	{NA}	{NA}	{GO:0000340; RNA 7-methylguanosine cap binding; molecular_function GO:0003729; mRNA binding; molecular_function}	{NA}	{NA}	{NA}	{NA}	{NA}	{PF10309:Protein of unknown function (DUF2414)}
A00336	{Contig10:589481:590463:-}	{SCB64322.1; unnamed protein product [Fusarium graminearum]}	{NA}	{fgr:FGSG_01894; }	{NA}	{NA}	{GO:0055114; oxidation-reduction process; biological_process GO:0016491; oxidoreductase activity; molecular_function}	{NA}	{NA}	{NA}	{NA}	{NA}	{PF08030:Ferric reductase NAD binding domain PF00175:Oxidoreductase NAD-binding domain }
A00337	{Contig10:590906:596082:-}	{KIL90560.1; ap-1 complex subunit gamma-1 [Fusarium avenaceum]}	{Q99128; AP-1 complex subunit gamma-1 }	{nhe:NECHADRAFT_123234; K12391 AP1G1 AP-1 complex subunit gamma-1 -- Cellular Processes; Transport and catabolism; Lysosome [PATH:ko04142] Human Diseases; Infectious diseases: Viral; Human immunodeficiency virus 1 infection [PATH:ko05170]}	{Hs18104998; KOG1062 Vesicle coat complex AP-1, gamma subunit U Intracellular trafficking, secretion, and vesicular transport ;}	{gnl|TC-DB|O43747; 9.B.278.1.1 AP-1 complex subunit gamma-1 OS=Homo sapiens OX=9606 GN=AP1G1 PE=1 SV=5}	{GO:0004571; mannosyl-oligosaccharide 1,2-alpha-mannosidase activity; molecular_function GO:0030117; membrane coat; cellular_component GO:0005515; protein binding; molecular_function GO:0005509; calcium ion binding; molecular_function GO:0030131; clathrin adaptor complex; cellular_component GO:0016192; vesicle-mediated transport; biological_process GO:0016020; membrane; cellular_component GO:0006…	{NA}	{NA}	{NA}	{NA}	{CCT72349.1_; GH47 alpha-mannosidase (EC 3.2.1.113) -}	{PF01532:Glycosyl hydrolase family 47 PF02985:HEAT repeat PF02883:Adaptin C-terminal domain PF01602:Adaptin N terminal region}
A00338	{Contig10:598192:599164:-}	{CCE34004.1; probable calmodulin [Claviceps purpurea 20.1]}	{P61861; Calmodulin }	{pan:PODANSg9091; K02183 CALM calmodulin -- Environmental Information Processing; Signal transduction; Ras signaling pathway [PATH:ko04014] Environmental Information Processing; Signal transduction; Rap1 signaling pathway [PATH:ko04015] Environmental Information Processing; Signal transduction; MAPK signaling pathway - plant [PATH:ko04016] Environmental Information Processing; Signal transduction…	{Hs4502549; KOG0027 Calmodulin and related proteins (EF-Hand superfamily) T Signal transduction mechanisms ;}	{gnl|TC-DB|P62158; 8.A.82.1.1 Calmodulin OS=Homo sapiens GN=CALM1 PE=1 SV=2}	{GO:0005509; calcium ion binding; molecular_function GO:0003899; DNA-directed RNA polymerase activity; molecular_function GO:0005578; proteinaceous extracellular matrix; cellular_component GO:0016020; membrane; cellular_component GO:0006351; transcription, DNA-dependent; biological_process GO:0007165; signal transduction; biological_process GO:0015159; polysaccharide transmembrane transporter act…	{PHI:2108; Q9UWF0 CAM 318829 Magnaporthe oryzae Rice blast Triticum (related: wheat) NA Altered gene expression / gene regulation: silencing loss of pathogenicity}	{NA}	{NA}	{NA}	{NA}	{PF10591:Secreted protein acidic and rich in cysteine Ca binding region PF03874:RNA polymerase Rpb4 PF02563:Polysaccharide biosynthesis/export protein PF13405:EF-hand domain PF13833:EF-hand domain pair PF12763:Cytoskeletal-regulatory complex EF hand PF13499:EF-hand domain pair PF13202:EF hand PF00036:EF hand}
A00339	{Contig10:600112:601041:+}	{EXM22419.1; syntaxin 16 [Fusarium oxysporum]}	{NA}	{fvr:FVEG_07363; K08489 STX16 syntaxin 16 -- Genetic Information Processing; Folding, sorting and degradation; SNARE interactions in vesicular transport [PATH:ko04130]}	{NA}	{NA}	{GO:0008608; attachment of spindle microtubules to kinetochore; biological_process GO:0000922; spindle pole; cellular_component GO:0000226; microtubule cytoskeleton organization; biological_process GO:0016020; membrane; cellular_component GO:0005815; microtubule organizing center; cellular_component GO:0043015; gamma-tubulin binding; molecular_function GO:0007165; signal transduction; biological_…	{PHI:9155; I1RE18 FgPep12 (FGSG_01890) 5518 Fusarium graminearum Fusarium head blight Triticum aestivum (related: bread wheat) t-SNARE protein Gene mutation; gene complementation reduced virulence}	{NA}	{NA}	{NA}	{NA}	{PF04130:Spc97 / Spc98 family PF08649:DASH complex subunit Dad1 PF00015:Methyl-accepting chemotaxis protein (MCP) signalling domain PF00804:Syntaxin PF08650:DASH complex subunit Dad4}
A00340	{Contig10:601264:603186:-}	{KIL90557.1; hypothetical protein FAVG1_06290 [Fusarium avenaceum]}	{NA}	{fpu:FPSE_05390; }	{NA}	{NA}	{GO:0009405; pathogenesis; biological_process GO:0005576; NA}	{NA}	{NA}	{NA}	{NA}	{NA}	{PF04792:V antigen (LcrV) protein}
A00341	{Contig10:604125:604691:+}	{SCO19129.1; uncharacterized protein FFM5_12066 [Fusarium fujikuroi]}	{NA}	{fox:FOXG_18776; }	{NA}	{NA}	{NA}	{NA}	{NA}	{NA}	{NA}	{NA}	{NA}
A00342	{Contig10:605015:605837:-}	{PNP84803.1; hypothetical protein FNYG_01897 [Fusarium nygamai]}	{NA}	{fvr:FVEG_07366; }	{NA}	{NA}	{GO:0006886; intracellular protein transport; biological_process GO:0030132; clathrin coat of coated pit; cellular_component GO:0016192; vesicle-mediated transport; biological_process GO:0030130; clathrin coat of trans-Golgi network vesicle; cellular_component GO:0005198; NA}	{NA}	{NA}	{NA}	{NA}	{NA}	{PF01086:Clathrin light chain}
A00343	{Contig10:606492:607842:+}	{XP_018753363.1; hypothetical protein FVEG_07367 [Fusarium verticillioides]}	{NA}	{fvr:FVEG_07367; K15559 RTT103 regulator of Ty1 transposition protein 103 -- }	{NA}	{NA}	{NA}	{NA}	{NA}	{NA}	{NA}	{NA}	{NA}
A00344	{Contig10:608599:610992:+}	{EGU86578.1; hypothetical protein FOXB_02907 [Fusarium oxysporum]}	{Q9Y7M7; ATP-dependent permease MDL1, mitochondrial }	{fox:FOXG_04248; K02021 ABC.MR putative ABC transport system ATP-binding protein -- }	{SPBC9B6.09c; KOG0058 Peptide exporter, ABC superfamily U Intracellular trafficking, secretion, and vesicular transport ;}	{gnl|TC-DB|F2RYR3; 3.A.1.212.3 ABC multidrug transporter Mdr2 OS=Trichophyton tonsurans (strain CBS 112818) GN=TESG_03905 PE=4 SV=1}	{GO:0016887; ATPase activity; molecular_function GO:0042626; ATPase activity, coupled to transmembrane movement of substances; molecular_function GO:0005524; ATP binding; molecular_function GO:0016021; integral to membrane; cellular_component GO:0055085; transmembrane transport; biological_process GO:0006810; transport; biological_process}	{PHI:6912; A0A086VCI7 ybtP 562 Escherichia coli Urinary tract infection Mus musculus (related: house mouse) ATP Binding Cassette Protein Gene mutation reduced virulence}	{NA}	{NA}	{NA}	{NA}	{PF00005:ABC transporter PF07728:AAA domain (dynein-related subfamily) PF00004:ATPase family associated with various cellular activities (AAA) PF01695:IstB-like ATP binding protein PF00664:ABC transporter transmembrane region}
A00345	{Contig10:611917:612874:+}	{KIL90552.1; serine hydrolase [Fusarium avenaceum]}	{NA}	{fox:FOXG_04249; K01054 MGLL acylglycerol lipase 3.1.1.23 Metabolism; Lipid metabolism; Glycerolipid metabolism [PATH:ko00561] Metabolism; Global and overview maps; Metabolic pathways [PATH:ko01100] Organismal Systems; Environmental adaptation; Thermogenesis [PATH:ko04714] Organismal Systems; Nervous system; Retrograde endocannabinoid signaling [PATH:ko04723] Organismal Systems; Endocrine system;…	{NA}	{NA}	{GO:0016788; hydrolase activity, acting on ester bonds; molecular_function GO:0015996; chlorophyll catabolic process; biological_process GO:0047746; chlorophyllase activity; molecular_function GO:0008236; serine-type peptidase activity; molecular_function GO:0006508; proteolysis; biological_process}	{NA}	{NA}	{NA}	{NA}	{NA}	{PF12740:Chlorophyllase enzyme PF07819:PGAP1-like protein PF00326:Prolyl oligopeptidase family}
A00346	{Contig10:614126:615490:+}	{KIL90551.1; hypothetical protein FAVG1_06284 [Fusarium avenaceum]}	{NA}	{fpu:FPSE_05396; }	{NA}	{NA}	{GO:0055085; transmembrane transport; biological_process GO:0008324; cation transmembrane transporter activity; molecular_function GO:0006812; cation transport; biological_process GO:0016021; integral to membrane; cellular_component}	{NA}	{NA}	{NA}	{NA}	{NA}	{PF01545:Cation efflux family}
A00347	{Contig10:617630:620383:+}	{EXM02425.1; hypothetical protein FOIG_06648 [Fusarium oxysporum f. sp. cubense tropical race 4 54006]}	{NA}	{fox:FOXG_04251; K00750 GYG1, GYG2 glycogenin 2.4.1.186 Metabolism; Carbohydrate metabolism; Starch and sucrose metabolism [PATH:ko00500] Metabolism; Global and overview maps; Metabolic pathways [PATH:ko01100]}	{NA}	{NA}	{GO:0016757; transferase activity, transferring glycosyl groups; molecular_function GO:0006486; protein glycosylation; biological_process}	{PHI:4723; A0A0D2XJY4 gnn1 5507 Fusarium oxysporum Fusarium wilt Galleria mellonella (related: greater wax moth) encoding glycogenin Gene deletion: full unaffected pathogenicity}	{NA}	{NA}	{NA}	{CCT72342.1_; GT8 lipopolysaccharide alpha-1,3-galactosyltransferase (EC 2.4.1.44); UDP-Glc: (glucosyl)lipopolysaccharide alpha-1,2-glucosyltransferase (EC 2.4.1.-); lipopolysaccharide glucosyltransferase 1 (EC 2.4.1.58); glycogenin glucosyltransferase (EC 2.4.1.186); inositol 1-alpha-galactosyltransferase (galactinol synthase) (EC 2.4.1.123); homogalacturonan alpha-1,4-galacturonosyltransferase …	{PF01501:Glycosyl transferase family 8 PF11051:Mannosyltransferase putative}
A00348	{Contig10:621239:623977:-}	{KIL90549.1; e3 ubiquitin-protein ligase synoviolin [Fusarium avenaceum]}	{NA}	{fvr:FVEG_07373; K10601 SYVN1, HRD1 E3 ubiquitin-protein ligase synoviolin 2.3.2.27 Genetic Information Processing; Folding, sorting and degradation; Ubiquitin mediated proteolysis [PATH:ko04120] Genetic Information Processing; Folding, sorting and degradation; Protein processing in endoplasmic reticulum [PATH:ko04141]}	{NA}	{NA}	{GO:0008270; zinc ion binding; molecular_function GO:0004842; ubiquitin-protein ligase activity; molecular_function GO:0005680; anaphase-promoting complex; cellular_component GO:0046872; metal ion binding; molecular_function}	{NA}	{NA}	{NA}	{NA}	{NA}	{PF12678:RING-H2 zinc finger domain PF12861:Anaphase-promoting complex subunit 11 RING-H2 finger PF00097:Zinc finger, C3HC4 type (RING finger)}
A00349	{Contig10:624439:626882:+}	{RBR27170.1; hypothetical protein FIESC28_00033 [Fusarium sp. FIESC_28]}	{NA}	{fvr:FVEG_07374; }	{NA}	{NA}	{GO:0055114; oxidation-reduction process; biological_process GO:0051920; peroxiredoxin activity; molecular_function}	{NA}	{NA}	{NA}	{NA}	{NA}	{PF02627:Carboxymuconolactone decarboxylase family}
A00350	{Contig10:638008:640460:+}	{RBR01729.1; hypothetical protein FVER53263_07376 [Fusarium verticillioides]}	{NA}	{fox:FOXG_04255; }	{NA}	{NA}	{GO:0003712; transcription cofactor activity; molecular_function GO:0004402; histone acetyltransferase activity; molecular_function GO:0006355; regulation of transcription, DNA-dependent; biological_process GO:0005634; nucleus; cellular_component GO:0008270; zinc ion binding; molecular_function}	{PHI:1356; I1RE06 GzC2H016 5518 Fusarium graminearum Fusarium ear blight Triticum (related: wheat) transcription factor Gene deletion unaffected pathogenicity}	{NA}	{NA}	{NA}	{NA}	{PF02135:TAZ zinc finger}
A00351	{Contig10:641558:643247:+}	{KIL90546.1; hypothetical protein FAVG1_06279 [Fusarium avenaceum]}	{NA}	{fox:FOXG_04256; }	{NA}	{NA}	{NA}	{NA}	{NA}	{NA}	{NA}	{NA}	{NA}
A00352	{Contig10:644913:648618:-}	{EXM02412.1; hypothetical protein FOIG_06640 [Fusarium oxysporum f. sp. cubense tropical race 4 54006]}	{NA}	{fox:FOXG_04258; K20177 VPS3, TGFBRAP1 vacuolar protein sorting-associated protein 3 -- Cellular Processes; Transport and catabolism; Autophagy - yeast [PATH:ko04138]}	{NA}	{NA}	{NA}	{NA}	{NA}	{NA}	{NA}	{NA}	{NA}
A00353	{Contig10:649199:651469:+}	{EXM22444.1; homeobox protein cut-like [Fusarium oxysporum f. sp. vasinfectum 25433]}	{NA}	{fox:FOXG_04259; K09313 CUTL homeobox protein cut-like -- }	{NA}	{NA}	{GO:0007049; cell cycle; biological_process GO:0006355; regulation of transcription, DNA-dependent; biological_process GO:0006606; protein import into nucleus; biological_process GO:0006891; intra-Golgi vesicle-mediated transport; biological_process GO:0003700; sequence-specific DNA binding transcription factor activity; molecular_function GO:0030173; integral to Golgi membrane; cellular_componen…	{NA}	{NA}	{NA}	{NA}	{NA}	{PF07716:Basic region leucine zipper PF04977:Septum formation initiator PF08172:CASP C terminal PF07926:TPR/MLP1/MLP2-like protein}
A00354	{Contig10:653131:654038:+}	{KIL90542.1; hypothetical protein FAVG1_06275 [Fusarium avenaceum]}	{NA}	{fox:FOXG_04260; }	{NA}	{NA}	{NA}	{NA}	{NA}	{NA}	{YES}	{NA}	{NA}
A00355	{Contig10:655354:657849:+}	{EXK44083.1; hypothetical protein FOMG_02918 [Fusarium oxysporum f. sp. melonis 26406]}	{NA}	{fvr:FVEG_07383; }	{NA}	{NA}	{NA}	{NA}	{NA}	{NA}	{NA}	{NA}	{NA}
A00356	{Contig10:658714:659617:-}	{CVL02143.1; probable ribosomal protein L17.e.A (cytosolic) [Fusarium fujikuroi|Fusarium proliferatum]}	{Q9HE25; 60S ribosomal protein L17 }	{fvr:FVEG_07384; K02880 RP-L17e, RPL17 large subunit ribosomal protein L17e -- Genetic Information Processing; Translation; Ribosome [PATH:ko03010]}	{YKL180w; KOG3353 60S ribosomal protein L22 J Translation, ribosomal structure and biogenesis ;}	{NA}	{GO:0005840; ribosome; cellular_component GO:0006412; translation; biological_process GO:0003735; structural constituent of ribosome; molecular_function}	{NA}	{NA}	{NA}	{NA}	{NA}	{PF00237:Ribosomal protein L22p/L17e}
A00357	{Contig10:660281:661465:+}	{OBS27950.1; hypothetical protein FPOA_01890 [Fusarium poae]}	{Q94AH9; Mediator of RNA polymerase II transcription subunit 36a }	{tre:TRIREDRAFT_66436; K14563 NOP1, FBL rRNA 2'-O-methyltransferase fibrillarin 2.1.1.- Genetic Information Processing; Translation; Ribosome biogenesis in eukaryotes [PATH:ko03008]}	{At4g25630; KOG1596 Fibrillarin and related nucleolar RNA-binding proteins A RNA processing and modification ;}	{NA}	{GO:0031515; tRNA (m1A) methyltransferase complex; cellular_component GO:0030488; tRNA methylation; biological_process GO:0006364; rRNA processing; biological_process GO:0008033; tRNA processing; biological_process GO:0003723; RNA binding; molecular_function GO:0008168; methyltransferase activity; molecular_function GO:0016429; tRNA (adenine-N1-)-methyltransferase activity; molecular_function}	{NA}	{NA}	{NA}	{NA}	{NA}	{PF01269:Fibrillarin PF08704:tRNA methyltransferase complex GCD14 subunit}
A00358	{Contig10:662250:663975:-}	{EMT66337.1; Ent-kaurene oxidase [Fusarium oxysporum f. sp. cubense race 4|Fusarium oxysporum f. sp. cubense tropical race 4 54006]}	{NA}	{fvr:FVEG_07386; }	{NA}	{NA}	{GO:0020037; heme binding; molecular_function GO:0005737; cytoplasm; cellular_component GO:0016903; oxidoreductase activity, acting on the aldehyde or oxo group of donors; molecular_function GO:0043043; peptide biosynthetic process; biological_process GO:0055114; oxidation-reduction process; biological_process GO:0005506; iron ion binding; molecular_function GO:0016705; oxidoreductase activity, a…	{NA}	{NA}	{FVEG_07386T0; E-classP450,groupIV P450_Fv208 http://p450.riceblast.snu.ac.kr/class.php?a=dv_sequence&id=45248&spe_id=3940&ref_id=60576}	{NA}	{NA}	{PF09285:Elongation factor P, C-terminal PF00067:Cytochrome P450 PF10371:Domain of unknown function}
A00359	{Contig10:666931:669178:+}	{EXK44072.1; hypothetical protein FOMG_02914 [Fusarium oxysporum f. sp. melonis 26406]}	{NA}	{fox:FOXG_04265; }	{NA}	{NA}	{NA}	{NA}	{NA}	{NA}	{NA}	{NA}	{NA}
A00360	{Contig10:673438:675276:+}	{PNP84783.1; hypothetical protein FNYG_01877 [Fusarium nygamai|Fusarium verticillioides]}	{Q9US28; Uncharacterized FAD-binding protein C1783.01 }	{fox:FOXG_04266; }	{SPAC1783.01; KOG1158 NADP/FAD dependent oxidoreductase C Energy production and conversion ;}	{NA}	{GO:0055114; oxidation-reduction process; biological_process GO:0016491; oxidoreductase activity; molecular_function}	{NA}	{NA}	{NA}	{NA}	{NA}	{PF00667:FAD binding domain PF00175:Oxidoreductase NAD-binding domain }
A00361	{Contig10:677011:677628:+}	{XP_018238901.1; hypothetical protein FOXG_04267 [Fusarium fujikuroi|Fusarium oxysporum FOSC 3-a|Fusarium oxysporum Fo47|Fusarium oxysporum Fo5176|Fusarium oxysporum f. sp. conglutinans race 2 54008|Fusarium oxysporum f. sp. cubense race 1|Fusarium oxysporum f. sp. cubense race 4|Fusarium oxysporum f. sp. cubense tropical race 4 54006|Fusarium oxysporum f. sp. lycopersici 4287|Fusarium oxysporum …	{NA}	{fox:FOXG_04267; K07078 K07078 uncharacterized protein -- }	{NA}	{NA}	{NA}	{NA}	{NA}	{NA}	{NA}	{NA}	{NA}
A00362	{Contig10:677943:679657:-}	{KIL90534.1; hypothetical protein FAVG1_06267 [Fusarium avenaceum]}	{C4QX80; Phosphatidylserine decarboxylase proenzyme 1, mitochondrial }	{fpu:FPSE_12341; K01613 psd, PISD phosphatidylserine decarboxylase 4.1.1.65 Metabolism; Lipid metabolism; Glycerophospholipid metabolism [PATH:ko00564] Metabolism; Global and overview maps; Metabolic pathways [PATH:ko01100] Metabolism; Global and overview maps; Biosynthesis of secondary metabolites [PATH:ko01110]}	{YNL169c; KOG2420 Phosphatidylserine decarboxylase I Lipid transport and metabolism ;}	{NA}	{GO:0008654; phospholipid biosynthetic process; biological_process GO:0004609; phosphatidylserine decarboxylase activity; molecular_function}	{NA}	{NA}	{NA}	{NA}	{NA}	{PF02666:Phosphatidylserine decarboxylase}
A00363	{Contig10:680702:684883:+}	{PCD38873.1; hypothetical protein FGRA07_00144 [Fusarium graminearum]}	{NA}	{fox:FOXG_04269; }	{NA}	{NA}	{GO:0006511; ubiquitin-dependent protein catabolic process; biological_process GO:0005622; intracellular; cellular_component GO:0005515; protein binding; molecular_function GO:0004843; ubiquitin-specific protease activity; molecular_function}	{NA}	{NA}	{NA}	{NA}	{NA}	{PF00240:Ubiquitin family PF01088:Ubiquitin carboxyl-terminal hydrolase, family 1}
A00364	{Contig10:685345:687630:-}	{RBR27184.1; hypothetical protein FIESC28_00047 [Fusarium sp. FIESC_28]}	{O94300; Putative xanthine/uracil permease C887.17 }	{fox:FOXG_04271; K06901 pbuG putative MFS transporter, AGZA family, xanthine/uracil permease -- }	{NA}	{gnl|TC-DB|Q7Z8R3; 2.A.40.7.1 Purine transporter - Emericella nidulans (Aspergillus nidulans).}	{GO:0016020; membrane; cellular_component GO:0005215; NA GO:0006810; transport; biological_process GO:0055085; transmembrane transport; biological_process}	{NA}	{NA}	{NA}	{NA}	{NA}	{PF00860:Permease family}
A00365	{Contig10:690290:692160:+}	{KIL90530.1; hypothetical protein FAVG1_06263 [Fusarium avenaceum]}	{NA}	{fvr:FVEG_07394; }	{NA}	{NA}	{NA}	{NA}	{NA}	{NA}	{NA}	{NA}	{NA}
A00366	{Contig10:692620:695338:-}	{RBR27186.1; hypothetical protein FIESC28_00049 [Fusarium sp. FIESC_28]}	{NA}	{fox:FOXG_04273; K15502 ANKRD28 serine/threonine-protein phosphatase 6 regulatory ankyrin repeat subunit A -- }	{NA}	{NA}	{GO:0005515; protein binding; molecular_function}	{NA}	{NA}	{NA}	{NA}	{NA}	{PF13606:Ankyrin repeat PF00023:Ankyrin repeat}
A00367	{Contig10:696229:697706:-}	{XP_018753411.1; hypothetical protein FVEG_07395 [Fusarium verticillioides]}	{NA}	{fvr:FVEG_07395; }	{NA}	{NA}	{GO:0016021; integral to membrane; cellular_component GO:0007166; cell surface receptor linked signaling pathway; biological_process GO:0007186; G-protein coupled receptor protein signaling pathway; biological_process GO:0004930; G-protein coupled receptor activity; molecular_function GO:0016020; membrane; cellular_component}	{PHI:5809; I1RDZ2 Fgsg01861 5518 Fusarium graminearum Fusarium ear blight Triticum (related: wheat) GPCR gene Gene deletion unaffected pathogenicity}	{NA}	{NA}	{NA}	{NA}	{PF00001:7 transmembrane receptor (rhodopsin family) PF00002:7 transmembrane receptor (Secretin family) PF01534:Frizzled/Smoothened family membrane region}
A00368	{Contig10:703113:703556:+}	{EWZ00714.1; hypothetical protein FOYG_00516 [Fusarium oxysporum FOSC 3-a]}	{NA}	{fox:FOXG_18780; }	{NA}	{NA}	{NA}	{NA}	{NA}	{NA}	{NA}	{NA}	{NA}
A00369	{Contig10:704169:704990:+}	{XP_025589412.1; uncharacterized protein FVRRES_02205 [Fusarium venenatum]}	{NA}	{fox:FOXG_04275; }	{NA}	{NA}	{NA}	{NA}	{NA}	{NA}	{NA}	{NA}	{NA}
A00370	{Contig10:707232:709685:-}	{EWZ46755.1; hypothetical protein FOZG_02825 [Fusarium oxysporum Fo47|Fusarium oxysporum f. sp. radicis-lycopersici 26381]}	{NA}	{fox:FOXG_04276; }	{NA}	{NA}	{GO:0010508; positive regulation of autophagy; biological_process}	{NA}	{NA}	{NA}	{NA}	{NA}	{PF10186:Vacuolar sorting 38 and autophagy-related subunit 14}
A00371	{Contig10:712222:713951:+}	{KPA42591.1; hypothetical protein FLAG1_04527 [Fusarium langsethiae]}	{NA}	{fvr:FVEG_07398; }	{NA}	{NA}	{GO:0016021; integral to membrane; cellular_component}	{NA}	{NA}	{NA}	{NA}	{NA}	{PF09726:Transmembrane protein}
A00372	{Contig10:715170:716084:+}	{CVL02097.1; probable NADPH-dependent beta-ketoacyl reductase (rhlG) [Fusarium mangiferae|Fusarium proliferatum]}	{Q9RPT1; Rhamnolipids biosynthesis 3-oxoacyl-[acyl-carrier-protein] reductase }	{fox:FOXG_04278; }	{NA}	{NA}	{NA}	{NA}	{NA}	{NA}	{NA}	{NA}	{NA}
A00373	{Contig10:716224:717617:-}	{EMT66320.1; hypothetical protein FOC4_g10006722 [Fusarium oxysporum f. sp. cubense race 4|Fusarium oxysporum f. sp. cubense tropical race 4 54006]}	{NA}	{fvr:FVEG_07400; }	{NA}	{NA}	{GO:0008152; NA GO:0008168; methyltransferase activity; molecular_function}	{NA}	{NA}	{NA}	{NA}	{NA}	{PF08241:Methyltransferase domain}
A00374	{Contig10:718263:718743:+}	{EMT66319.1; hypothetical protein FOC4_g10006721 [Fusarium oxysporum f. sp. cubense race 4|Fusarium oxysporum f. sp. cubense tropical race 4 54006]}	{NA}	{fox:FOXG_04280; }	{NA}	{NA}	{GO:0043248; proteasome assembly; biological_process}	{NA}	{NA}	{NA}	{NA}	{NA}	{PF16093:Proteasome assembly chaperone 4}
A00375	{Contig10:720646:723590:+}	{EWZ00701.1; hypothetical protein FOYG_00509 [Fusarium oxysporum]}	{O14089; Importin subunit beta-2 }	{fox:FOXG_04281; }	{SPAC2F3.06c; KOG2023 Nuclear transport receptor Karyopherin-beta2/Transportin (importin beta superfamily) YU Nuclear structure ; Intracellular trafficking, secretion, and vesicular transport ;}	{NA}	{GO:0006886; intracellular protein transport; biological_process GO:0005515; protein binding; molecular_function GO:0008536; Ran GTPase binding; molecular_function GO:0005634; nucleus; cellular_component GO:0051090; regulation of sequence-specific DNA binding transcription factor activity; biological_process}	{NA}	{NA}	{NA}	{NA}	{NA}	{PF02985:HEAT repeat PF00514:Armadillo/beta-catenin-like repeat PF07571:TAF6 C-terminal HEAT repeat domain PF03810:Importin-beta N-terminal domain}
A00376	{Contig10:739777:742059:+}	{KIL90521.1; hypothetical protein FAVG1_06253 [Fusarium avenaceum]}	{NA}	{fvr:FVEG_07406; }	{NA}	{NA}	{GO:0005634; nucleus; cellular_component GO:0000981; sequence-specific DNA binding RNA polymerase II transcription factor activity; molecular_function GO:0008270; zinc ion binding; molecular_function GO:0006355; regulation of transcription, DNA-dependent; biological_process}	{PHI:1869; I1RDY4 GzZC184 5518 Fusarium graminearum Fusarium ear blight Triticum (related: wheat) transcription factor Gene deletion unaffected pathogenicity}	{NA}	{NA}	{NA}	{NA}	{PF00172:Fungal Zn(2)-Cys(6) binuclear cluster domain}
A00377	{Contig10:744250:745910:-}	{PNP84765.1; hypothetical protein FNYG_01859 [Fusarium nygamai]}	{Q96UB6; Protein ssh4 }	{fvr:FVEG_07407; }	{SPCC285.10c; KOG1477 SPRY domain-containing proteins R General function prediction only ;}	{NA}	{GO:0005515; protein binding; molecular_function}	{NA}	{NA}	{NA}	{NA}	{NA}	{PF00622:SPRY domain}
A00378	{Contig10:747717:748883:-}	{CVL09622.1; uncharacterized protein FPRN_11355 [Fusarium proliferatum]}	{NA}	{fox:FOXG_04285; }	{NA}	{NA}	{NA}	{NA}	{NA}	{NA}	{NA}	{NA}	{NA}
A00379	{Contig10:750888:752672:-}	{XP_018753440.1; hypothetical protein FVEG_07409 [Fusarium verticillioides]}	{NA}	{fvr:FVEG_07409; }	{NA}	{NA}	{GO:0005219; ryanodine-sensitive calcium-release channel activity; molecular_function GO:0006874; cellular calcium ion homeostasis; biological_process GO:0016021; integral to membrane; cellular_component}	{NA}	{NA}	{NA}	{NA}	{NA}	{PF06459:Ryanodine Receptor TM 4-6}
A00380	{Contig10:759469:760365:-}	{EWZ00687.1; hypothetical protein FOYG_00501 [Fusarium oxysporum FOSC 3-a]}	{NA}	{fvr:FVEG_07410; }	{NA}	{NA}	{NA}	{NA}	{NA}	{NA}	{NA}	{NA}	{NA}
A00381	{Contig10:765650:766450:+}	{CVL09619.1; uncharacterized protein FPRN_11352 [Fusarium nygamai|Fusarium proliferatum]}	{NA}	{fox:FOXG_04288; }	{NA}	{NA}	{NA}	{NA}	{NA}	{NA}	{NA}	{NA}	{NA}
A00382	{Contig10:768962:775225:+}	{ENH65229.1; hypothetical protein FOC1_g10005759 [Fusarium oxysporum f. sp. cubense race 1]}	{NA}	{fox:FOXG_04289; }	{NA}	{NA}	{NA}	{NA}	{NA}	{NA}	{NA}	{NA}	{NA}
A00383	{Contig10:776425:778266:-}	{OBS27925.1; hypothetical protein FPOA_01865 [Fusarium poae]}	{NA}	{fox:FOXG_04290; }	{NA}	{NA}	{GO:0016787; hydrolase activity; molecular_function}	{NA}	{NA}	{NA}	{NA}	{NA}	{PF00149:Calcineurin-like phosphoesterase}
A00384	{Contig10:779918:780789:+}	{RBR24430.1; hypothetical protein FIESC28_02920 [Fusarium sp. FIESC_28]}	{NA}	{fpu:FPSE_09970; K18732 SARNP, CIP29, THO1 SAP domain-containing ribonucleoprotein -- }	{NA}	{NA}	{NA}	{NA}	{NA}	{NA}	{NA}	{NA}	{NA}
A00385	{Contig10:786588:791006:+}	{EWZ46725.1; hypothetical protein FOZG_02806 [Fusarium oxysporum Fo47|Fusarium oxysporum f. sp. lycopersici MN25|Fusarium oxysporum f. sp. radicis-lycopersici 26381]}	{NA}	{fox:FOXG_04292; }	{NA}	{NA}	{GO:0008152; NA GO:0008168; methyltransferase activity; molecular_function}	{NA}	{NA}	{NA}	{NA}	{NA}	{PF08241:Methyltransferase domain}
A00386	{Contig10:791703:793125:-}	{PNP84756.1; hypothetical protein FNYG_01850 [Fusarium nygamai]}	{NA}	{fox:FOXG_04293; }	{NA}	{NA}	{GO:0016429; tRNA (adenine-N1-)-methyltransferase activity; molecular_function GO:0030488; tRNA methylation; biological_process GO:0031515; tRNA (m1A) methyltransferase complex; cellular_component}	{NA}	{NA}	{NA}	{NA}	{NA}	{PF08704:tRNA methyltransferase complex GCD14 subunit}
A00387	{Contig10:794017:796858:-}	{KIL90510.1; hypothetical protein FAVG1_06242 [Fusarium avenaceum]}	{NA}	{fvr:FVEG_07417; }	{NA}	{NA}	{GO:0003712; transcription cofactor activity; molecular_function GO:0000124; SAGA complex; cellular_component}	{NA}	{NA}	{NA}	{NA}	{NA}	{PF12090:Spt20 family}
A00388	{Contig10:800658:802923:-}	{EGU78104.1; hypothetical protein FOXB_11375 [Fusarium oxysporum Fo5176|Fusarium oxysporum f. sp. conglutinans race 2 54008|Fusarium oxysporum f. sp. raphani 54005|Fusarium oxysporum f. sp. vasinfectum 25433]}	{NA}	{fox:FOXG_04295; K08286 E2.7.11.- protein-serine/threonine kinase 2.7.11.- }	{NA}	{NA}	{GO:0004672; protein kinase activity; molecular_function GO:0006468; protein phosphorylation; biological_process GO:0005524; ATP binding; molecular_function}	{PHI:1254; I1RDX3 FGSG_01842 5518 Fusarium graminearum Fusarium ear blight Triticum (related: wheat) protein kinase Gene deletion: full unaffected pathogenicity}	{NA}	{NA}	{NA}	{NA}	{PF07714:Protein tyrosine kinase PF00069:Protein kinase domain}
A00389	{Contig10:807933:809700:-}	{XP_018238960.1; hypothetical protein FOXG_04296 [Fusarium oxysporum f. sp. lycopersici 4287|Fusarium oxysporum f. sp. melonis 26406]}	{NA}	{fox:FOXG_04296; }	{NA}	{NA}	{GO:0005515; protein binding; molecular_function}	{NA}	{NA}	{NA}	{NA}	{NA}	{PF13181:Tetratricopeptide repeat PF13176:Tetratricopeptide repeat PF00515:Tetratricopeptide repeat}
A00390	{Contig10:810661:814203:-}	{SCB64311.1; unnamed protein product [Fusarium graminearum]}	{NA}	{fpu:FPSE_11148; }	{NA}	{NA}	{GO:0003677; DNA binding; molecular_function GO:0008270; zinc ion binding; molecular_function}	{NA}	{NA}	{NA}	{NA}	{NA}	{PF02176:TRAF-type zinc finger PF02892:BED zinc finger}
A00391	{Contig10:815957:817613:+}	{EXM33547.1; DNA primase large subunit [Fusarium oxysporum]}	{Q8NIZ4; Probable DNA primase large subunit }	{fvr:FVEG_07421; K02685 PRI2 DNA primase large subunit 2.7.7.- Metabolism; Nucleotide metabolism; Purine metabolism [PATH:ko00230] Metabolism; Nucleotide metabolism; Pyrimidine metabolism [PATH:ko00240] Metabolism; Global and overview maps; Metabolic pathways [PATH:ko01100] Genetic Information Processing; Replication and repair; DNA replication [PATH:ko03030]}	{SPBC17D11.06; KOG2267 Eukaryotic-type DNA primase, large subunit L Replication, recombination and repair ;}	{NA}	{GO:0003896; DNA primase activity; molecular_function GO:0006269; DNA replication, synthesis of RNA primer; biological_process}	{NA}	{NA}	{NA}	{NA}	{NA}	{PF04104:Eukaryotic and archaeal DNA primase, large subunit}
A00392	{Contig10:822371:825360:+}	{NA}	{NA}	{NA}	{NA}	{NA}	{NA}	{NA}	{NA}	{NA}	{NA}	{NA}	{NA}
A00393	{Contig10:831006:831518:+}	{XP_023434372.1; uncharacterized protein FFUJ_12146 [Fusarium fujikuroi|Fusarium proliferatum]}	{NA}	{fox:FOXG_04300; }	{NA}	{NA}	{NA}	{NA}	{NA}	{NA}	{NA}	{NA}	{NA}
A00394	{Contig10:831559:832722:-}	{CZR46347.1; related to arylamine N-acetyltransferase [Fusarium proliferatum ET1]}	{NA}	{nhe:NECHADRAFT_51017; }	{NA}	{NA}	{GO:0016407; acetyltransferase activity; molecular_function GO:0008152; NA}	{NA}	{NA}	{NA}	{NA}	{NA}	{PF00797:N-acetyltransferase}
A00395	{Contig10:833960:834364:-}	{RBQ88810.1; hypothetical protein FVER53263_07426 [Fusarium verticillioides]}	{NA}	{fvr:FVEG_07426; }	{NA}	{NA}	{NA}	{NA}	{NA}	{NA}	{NA}	{NA}	{NA}
A00396	{Contig10:835261:836964:+}	{XP_018753473.1; aldehyde dehydrogenase (NAD+) [Fusarium verticillioides]}	{P42041; Aldehyde dehydrogenase }	{fvr:FVEG_07427; K00129 E1.2.1.5 aldehyde dehydrogenase (NAD(P)+) 1.2.1.5 Metabolism; Carbohydrate metabolism; Glycolysis / Gluconeogenesis [PATH:ko00010] Metabolism; Amino acid metabolism; Histidine metabolism [PATH:ko00340] Metabolism; Amino acid metabolism; Tyrosine metabolism [PATH:ko00350] Metabolism; Amino acid metabolism; Phenylalanine metabolism [PATH:ko00360] Metabolism; Metabolism of ot…	{SPAC9E9.09c; KOG2450 Aldehyde dehydrogenase C Energy production and conversion ;}	{NA}	{GO:0055114; oxidation-reduction process; biological_process GO:0008152; NA GO:0016491; oxidoreductase activity; molecular_function}	{PHI:7787; Q88BC5 AldA (PSPTO_0092) 317 Pseudomonas syringae Bacterial speck of tomato Arabidopsis thaliana (related: thale cress) Indole-3-acetaldehyde dehydrogenase Gene disruption reduced virulence}	{NA}	{PCON_06884m.01; Undeterminded Undeterminded http://p450.riceblast.snu.ac.kr/class.php?a=dv_sequence&id=51169&spe_id=394838&ref_id=63046}	{NA}	{NA}	{PF00171:Aldehyde dehydrogenase family}
A00397	{Contig10:837925:839253:+}	{EGU81758.1; hypothetical protein FOXB_07713 [Fusarium oxysporum Fo5176|Fusarium oxysporum f. sp. conglutinans race 2 54008|Fusarium oxysporum f. sp. pisi HDV247]}	{P76097; Uncharacterized protein YdcJ }	{fox:FOXG_04304; }	{NA}	{NA}	{NA}	{NA}	{NA}	{NA}	{NA}	{NA}	{NA}
A00398	{Contig10:840328:841815:-}	{KPA38485.1; phosphotransferase [Fusarium langsethiae]}	{NA}	{fpu:FPSE_06705; }	{NA}	{NA}	{NA}	{NA}	{NA}	{NA}	{NA}	{NA}	{NA}
A00399	{Contig10:843507:844695:-}	{KIL90498.1; hypothetical protein FAVG1_06230 [Fusarium avenaceum]}	{NA}	{fvr:FVEG_07432; }	{NA}	{NA}	{GO:0006725; cellular aromatic compound metabolic process; biological_process GO:0008199; ferric iron binding; molecular_function GO:0003824; NA GO:0055114; oxidation-reduction process; biological_process}	{NA}	{NA}	{NA}	{YES}	{NA}	{PF00775:Dioxygenase}
A00400	{Contig10:845538:846410:-}	{XP_003042286.1; hypothetical protein NECHADRAFT_122630 [Nectria haematococca mpVI 77-13-4]}	{NA}	{nhe:NECHADRAFT_122630; }	{NA}	{NA}	{GO:0008152; NA GO:0016787; hydrolase activity; molecular_function}	{NA}	{NA}	{NA}	{NA}	{CCT73669.1_; CE5 acetyl xylan esterase (EC 3.1.1.72); cutinase (EC 3.1.1.74) -}	{PF01083:Cutinase}
A00401	{Contig10:846847:848391:-}	{XP_018238981.1; hypothetical protein FOXG_04309 [Fusarium oxysporum]}	{NA}	{fox:FOXG_04309; }	{NA}	{NA}	{NA}	{NA}	{NA}	{NA}	{NA}	{NA}	{NA}
A00402	{Contig10:850482:851622:+}	{PNP85004.1; hypothetical protein FNYG_01701 [Fusarium nygamai]}	{NA}	{fvr:FVEG_13526; }	{NA}	{NA}	{GO:0007608; sensory perception of smell; biological_process GO:0016491; oxidoreductase activity; molecular_function GO:0016020; membrane; cellular_component GO:0005549; odorant binding; molecular_function GO:0055114; oxidation-reduction process; biological_process GO:0004984; olfactory receptor activity; molecular_function}	{NA}	{NA}	{NA}	{NA}	{NA}	{PF02949:7tm Odorant receptor PF13640:2OG-Fe(II) oxygenase superfamily}
A00403	{Contig10:854634:855342:-}	{RBR11640.1; hypothetical protein FIESC28_08867 [Fusarium sp. FIESC_28]}	{NA}	{fpu:FPSE_05746; }	{NA}	{NA}	{GO:0008080; N-acetyltransferase activity; molecular_function GO:0016747; transferase activity, transferring acyl groups other than amino-acyl groups; molecular_function}	{NA}	{NA}	{NA}	{NA}	{NA}	{PF13508:Acetyltransferase (GNAT) domain PF13673:Acetyltransferase (GNAT) domain PF08445:FR47-like protein PF00583:Acetyltransferase (GNAT) family}
A00404	{Contig10:856533:858399:-}	{XP_018238986.1; hypothetical protein FOXG_04313 [Fusarium oxysporum FOSC 3-a|Fusarium oxysporum Fo47|Fusarium oxysporum f. sp. conglutinans race 2 54008|Fusarium oxysporum f. sp. lycopersici 4287|Fusarium oxysporum f. sp. lycopersici MN25|Fusarium oxysporum f. sp. melonis 26406|Fusarium oxysporum f. sp. pisi HDV247|Fusarium oxysporum f. sp. radicis-cucumerinum|Fusarium oxysporum f. sp. radicis-l…	{NA}	{fox:FOXG_04313; }	{NA}	{NA}	{GO:0016021; integral to membrane; cellular_component GO:0055085; transmembrane transport; biological_process}	{NA}	{NA}	{NA}	{NA}	{NA}	{PF07690:Major Facilitator Superfamily}
A00405	{Contig10:859970:863225:+}	{ENH65257.1; hypothetical protein FOC1_g10005787 [Fusarium oxysporum f. sp. cubense race 1]}	{NA}	{nhe:NECHADRAFT_51041; }	{NA}	{NA}	{GO:0016616; oxidoreductase activity, acting on the CH-OH group of donors, NAD or NADP as acceptor; molecular_function GO:0016491; oxidoreductase activity; molecular_function GO:0008677; 2-dehydropantoate 2-reductase activity; molecular_function GO:0055114; oxidation-reduction process; biological_process GO:0046168; glycerol-3-phosphate catabolic process; biological_process GO:0003857; 3-hydroxya…	{NA}	{NA}	{NA}	{NA}	{NA}	{PF01210:NAD-dependent glycerol-3-phosphate dehydrogenase N-terminus PF02737:3-hydroxyacyl-CoA dehydrogenase, NAD binding domain PF03446:NAD binding domain of 6-phosphogluconate dehydrogenase PF00725:3-hydroxyacyl-CoA dehydrogenase, C-terminal domain PF02558:Ketopantoate reductase PanE/ApbA}
A00406	{Contig10:864365:865690:-}	{XP_023434355.1; related to monophenol monooxygenase (tyrosinase) [Fusarium fujikuroi|Fusarium proliferatum]}	{Q5AUW8; Tyrosinase-like protein orsC }	{fox:FOXG_04315; K00505 TYR tyrosinase 1.14.18.1 Metabolism; Amino acid metabolism; Tyrosine metabolism [PATH:ko00350] Metabolism; Biosynthesis of other secondary metabolites; Isoquinoline alkaloid biosynthesis [PATH:ko00950] Metabolism; Biosynthesis of other secondary metabolites; Betalain biosynthesis [PATH:ko00965] Metabolism; Global and overview maps; Metabolic pathways [PATH:ko01100] Metabol…	{NA}	{NA}	{GO:0008152; NA GO:0016491; oxidoreductase activity; molecular_function}	{NA}	{NA}	{NA}	{YES}	{NA}	{PF00264:Common central domain of tyrosinase}
A00407	{Contig10:867592:868993:+}	{XP_018244466.1; hypothetical protein FOXG_07137 [Fusarium oxysporum f. sp. lycopersici 4287]}	{NA}	{fox:FOXG_15611; }	{NA}	{NA}	{NA}	{PHI:5822; I1REA6 Fgsg01989 5518 Fusarium graminearum Fusarium ear blight Triticum (related: wheat) GPCR gene Gene deletion unaffected pathogenicity}	{NA}	{NA}	{NA}	{NA}	{NA}
A00408	{Contig10:870309:872378:+}	{RBR11653.1; hypothetical protein FIESC28_08880 [Fusarium sp. FIESC_28]}	{NA}	{fgr:FGSG_01990; }	{NA}	{NA}	{GO:0016020; membrane; cellular_component GO:0003333; amino acid transmembrane transport; biological_process GO:0055085; transmembrane transport; biological_process GO:0006810; transport; biological_process GO:0015171; amino acid transmembrane transporter activity; molecular_function}	{NA}	{NA}	{NA}	{NA}	{NA}	{PF13520:Amino acid permease PF00324:Amino acid permease}
A00409	{Contig10:872755:873764:-}	{EMT66279.1; hypothetical protein FOC4_g10006678 [Fusarium oxysporum f. sp. cubense race 4|Fusarium oxysporum f. sp. cubense tropical race 4 54006]}	{NA}	{fox:FOXG_04319; }	{NA}	{NA}	{GO:0016810; hydrolase activity, acting on carbon-nitrogen (but not peptide) bonds; molecular_function GO:0006807; nitrogen compound metabolic process; biological_process}	{NA}	{NA}	{NA}	{NA}	{NA}	{PF00795:Carbon-nitrogen hydrolase}
A00410	{Contig10:874453:876496:+}	{EMT66278.1; Arginine metabolism regulation protein II [Fusarium oxysporum f. sp. cubense race 4|Fusarium oxysporum f. sp. cubense tropical race 4 54006]}	{NA}	{fox:FOXG_04320; }	{NA}	{NA}	{NA}	{NA}	{NA}	{NA}	{NA}	{NA}	{NA}
A00411	{Contig10:877123:879129:+}	{EXK91405.1; amidohydrolase ytcJ-like protein [Fusarium oxysporum f. sp. raphani 54005]}	{NA}	{fox:FOXG_04321; }	{NA}	{NA}	{GO:0016787; hydrolase activity; molecular_function}	{NA}	{NA}	{NA}	{YES}	{NA}	{PF01979:Amidohydrolase family}
A00412	{Contig10:881243:883053:+}	{PTD09277.1; hypothetical protein FCULG_00007539 [Fusarium culmorum]}	{NA}	{fox:FOXG_04323; }	{NA}	{NA}	{GO:0006812; cation transport; biological_process GO:0016021; integral to membrane; cellular_component GO:0015299; solute:hydrogen antiporter activity; molecular_function GO:0055085; transmembrane transport; biological_process}	{NA}	{NA}	{NA}	{NA}	{NA}	{PF00999:Sodium/hydrogen exchanger family}
A00413	{Contig10:883391:885327:-}	{EXM33507.1; cysteine synthase A [Fusarium oxysporum f. sp. vasinfectum 25433]}	{NA}	{fox:FOXG_04324; }	{NA}	{NA}	{NA}	{PHI:6557; Q4W9S1 cysB 746128 Aspergillus fumigatus Invasive pulmonary aspergillosis Mus musculus (related: house mouse) Cysteine synthase Gene deletion: full reduced virulence}	{NA}	{NA}	{NA}	{NA}	{NA}
A00414	{Contig10:886795:888917:+}	{CZR46320.1; related to tetracycline efflux protein (otrb) [Fusarium proliferatum]}	{NA}	{fpu:FPSE_05734; }	{NA}	{NA}	{GO:0016021; integral to membrane; cellular_component GO:0022857; transmembrane transporter activity; molecular_function GO:0006810; transport; biological_process GO:0055085; transmembrane transport; biological_process}	{NA}	{NA}	{NA}	{NA}	{NA}	{PF07690:Major Facilitator Superfamily PF00083:Sugar (and other) transporter PF06609:Fungal trichothecene efflux pump (TRI12)}
A00415	{Contig10:890124:892949:+}	{RBR00602.1; hypothetical protein FVER53263_07455 [Fusarium verticillioides]}	{P0CJ44; Putative fructose-bisphosphate aldolase }	{fox:FOXG_04326; K01624 FBA, fbaA fructose-bisphosphate aldolase, class II 4.1.2.13 Metabolism; Carbohydrate metabolism; Glycolysis / Gluconeogenesis [PATH:ko00010] Metabolism; Carbohydrate metabolism; Pentose phosphate pathway [PATH:ko00030] Metabolism; Carbohydrate metabolism; Fructose and mannose metabolism [PATH:ko00051] Metabolism; Energy metabolism; Methane metabolism [PATH:ko00680] Metabol…	{NA}	{NA}	{GO:0008270; zinc ion binding; molecular_function GO:0005975; carbohydrate metabolic process; biological_process GO:0000981; sequence-specific DNA binding RNA polymerase II transcription factor activity; molecular_function GO:0005634; nucleus; cellular_component GO:0016832; aldehyde-lyase activity; molecular_function GO:0006355; regulation of transcription, DNA-dependent; biological_process}	{NA}	{NA}	{NA}	{NA}	{NA}	{PF00172:Fungal Zn(2)-Cys(6) binuclear cluster domain PF01116:Fructose-bisphosphate aldolase class-II}
A00416	{Contig10:896863:898380:-}	{KIL90482.1; hypothetical protein FAVG1_06214 [Fusarium avenaceum]}	{NA}	{fpu:FPSE_05733; }	{NA}	{NA}	{GO:0005515; protein binding; molecular_function}	{NA}	{NA}	{NA}	{NA}	{NA}	{PF12937:F-box-like PF00023:Ankyrin repeat PF13606:Ankyrin repeat}
A00417	{Contig10:900748:901718:+}	{XP_018239011.1; glutathione S-transferase [Fusarium oxysporum FOSC 3-a|Fusarium oxysporum Fo47|Fusarium oxysporum f. sp. conglutinans race 2 54008|Fusarium oxysporum f. sp. cubense tropical race 4 54006|Fusarium oxysporum f. sp. lycopersici 4287|Fusarium oxysporum f. sp. lycopersici MN25|Fusarium oxysporum f. sp. melonis 26406|Fusarium oxysporum f. sp. pisi HDV247|Fusarium oxysporum f. sp. radic…	{NA}	{fpu:FPSE_05732; K00799 GST, gst glutathione S-transferase 2.5.1.18 Metabolism; Metabolism of other amino acids; Glutathione metabolism [PATH:ko00480] Metabolism; Xenobiotics biodegradation and metabolism; Metabolism of xenobiotics by cytochrome P450 [PATH:ko00980] Metabolism; Xenobiotics biodegradation and metabolism; Drug metabolism - cytochrome P450 [PATH:ko00982] Metabolism; Xenobiotics biode…	{NA}	{NA}	{GO:0005515; protein binding; molecular_function}	{NA}	{NA}	{NA}	{NA}	{NA}	{PF13409:Glutathione S-transferase, N-terminal domain PF13417:Glutathione S-transferase, N-terminal domain PF02798:Glutathione S-transferase, N-terminal domain}
A00418	{Contig10:901823:903223:-}	{EMT66268.1; C2 domain-containing protein C31G5.15 [Fusarium oxysporum f. sp. cubense race 4|Fusarium oxysporum f. sp. cubense tropical race 4 54006]}	{NA}	{fvr:FVEG_07457; K01613 psd, PISD phosphatidylserine decarboxylase 4.1.1.65 Metabolism; Lipid metabolism; Glycerophospholipid metabolism [PATH:ko00564] Metabolism; Global and overview maps; Metabolic pathways [PATH:ko01100] Metabolism; Global and overview maps; Biosynthesis of secondary metabolites [PATH:ko01110]}	{NA}	{NA}	{GO:0004609; phosphatidylserine decarboxylase activity; molecular_function GO:0008654; phospholipid biosynthetic process; biological_process}	{NA}	{NA}	{NA}	{NA}	{NA}	{PF02666:Phosphatidylserine decarboxylase}
A00419	{Contig10:904677:906372:-}	{CVL09574.1; uncharacterized protein FPRN_11309 [Fusarium proliferatum]}	{NA}	{fvr:FVEG_07458; }	{NA}	{NA}	{NA}	{NA}	{NA}	{NA}	{NA}	{NA}	{NA}
A00420	{Contig10:908760:910047:+}	{PNP84718.1; hypothetical protein FNYG_01812 [Fusarium nygamai]}	{NA}	{fox:FOXG_04331; }	{NA}	{NA}	{GO:0016787; hydrolase activity; molecular_function}	{NA}	{NA}	{NA}	{NA}	{NA}	{PF00149:Calcineurin-like phosphoesterase}
A00421	{Contig10:917000:918730:+}	{KIL90477.1; hypothetical protein FAVG1_06209 [Fusarium avenaceum]}	{NA}	{fox:FOXG_04333; }	{NA}	{NA}	{NA}	{NA}	{NA}	{NA}	{NA}	{NA}	{NA}
A00422	{Contig10:923760:927872:+}	{PCD39019.1; hypothetical protein FGRA07_00290 [Fusarium graminearum]}	{NA}	{fpu:FPSE_05725; }	{NA}	{NA}	{GO:0016272; prefoldin complex; cellular_component GO:0051082; unfolded protein binding; molecular_function GO:0006457; protein folding; biological_process GO:0007049; cell cycle; biological_process}	{PHI:1428; I1S5D9 GzC2H096 5518 Fusarium graminearum Fusarium ear blight Triticum (related: wheat) transcription factor Gene deletion unaffected pathogenicity}	{NA}	{NA}	{NA}	{NA}	{PF04977:Septum formation initiator PF01920:Prefoldin subunit}
A00423	{Contig10:928042:929484:-}	{KIL90474.1; hypothetical protein FAVG1_06206 [Fusarium avenaceum]}	{NA}	{fpu:FPSE_05724; }	{NA}	{NA}	{NA}	{NA}	{NA}	{NA}	{NA}	{NA}	{NA}
A00424	{Contig10:930534:931250:+}	{KIL90473.1; hypothetical protein FAVG1_06205 [Fusarium avenaceum]}	{NA}	{NA}	{NA}	{NA}	{GO:0016192; vesicle-mediated transport; biological_process GO:0006886; intracellular protein transport; biological_process}	{NA}	{NA}	{NA}	{NA}	{NA}	{PF00637:Region in Clathrin and VPS}
A00425	{Contig10:931611:931992:-}	{RFN43781.1; hypothetical protein FIE12Z_11989 [Fusarium sp. FIESC_12]}	{NA}	{fox:FOXG_04339; }	{NA}	{NA}	{NA}	{NA}	{NA}	{NA}	{NA}	{NA}	{NA}
A00426	{Contig10:936234:937599:-}	{ENH65281.1; Protein YTP1 [Fusarium oxysporum f. sp. cubense race 1|Fusarium oxysporum f. sp. vasinfectum 25433]}	{P53584; Protein YTP1 }	{fvr:FVEG_07464; }	{NA}	{gnl|TC-DB|G4MKH1; 9.B.57.1.1 Uncharacterized protein OS=Magnaporthe oryzae (strain 70-15 / ATCC MYA-4617 / FGSC 8958) GN=MGG_05336 PE=4 SV=1}	{NA}	{PHI:1057; A5HF03 MTP1 318829 Magnaporthe oryzae Rice blast Hordeum vulgare (related: barley) Type II integral membrane protein Gene deletion; gene complementation unaffected pathogenicity}	{A5HF03_MAGGR; NULL ABP98949.1 520 Magnaporthe grisea 148305 Unknown Unknown Unknown {ID:PF10348; Description: DUF2427} {ID:PF10355; Description: DUF2427} Digitaria (Poaceae) herb Leaf spot Leaf Spot }	{NA}	{NA}	{NA}	{NA}
A00427	{Contig10:939236:939784:-}	{RFN43779.1; mediator complex protein [Fusarium sp. FIESC_12]}	{NA}	{fpu:FPSE_10949; }	{NA}	{NA}	{GO:0006357; regulation of transcription from RNA polymerase II promoter; biological_process GO:0016592; mediator complex; cellular_component GO:0001104; RNA polymerase II transcription cofactor activity; molecular_function}	{NA}	{NA}	{NA}	{NA}	{NA}	{PF10280:Mediator complex protein }
A00428	{Contig10:940708:943463:+}	{RFN43778.1; transcription initiation factor tfiid subunit 5 [Fusarium sp. FIESC_12]}	{NA}	{fox:FOXG_04342; K03130 TAF5 transcription initiation factor TFIID subunit 5 -- Genetic Information Processing; Transcription; Basal transcription factors [PATH:ko03022] Human Diseases; Infectious diseases: Viral; Herpes simplex infection [PATH:ko05168]}	{NA}	{NA}	{GO:0005515; protein binding; molecular_function}	{NA}	{NA}	{NA}	{NA}	{NA}	{PF08513:LisH PF00400:WD domain, G-beta repeat}
A00429	{Contig10:944118:945914:+}	{XP_023434327.1; related to vacuolar protein sorting-associated protein VPS5 [Fusarium fujikuroi|Fusarium proliferatum]}	{NA}	{fox:FOXG_04343; K17917 SNX1_2 sorting nexin-1/2 -- Cellular Processes; Transport and catabolism; Endocytosis [PATH:ko04144]}	{NA}	{NA}	{GO:0035091; phosphatidylinositol binding; molecular_function}	{PHI:6095; I1REC4 FgVps5 5518 Fusarium graminearum Fusarium head blight Triticum aestivum (related: bread wheat) Components of retromer Gene deletion: full; gene complementation reduced virulence}	{NA}	{NA}	{NA}	{NA}	{PF00787:PX domain}
A00430	{Contig10:946270:946758:-}	{KIL90467.1; hypothetical protein FAVG1_06199 [Fusarium avenaceum]}	{NA}	{fpu:FPSE_10946; }	{NA}	{NA}	{GO:0006355; regulation of transcription, DNA-dependent; biological_process GO:0005634; nucleus; cellular_component GO:0030284; estrogen receptor activity; molecular_function GO:0043401; steroid hormone mediated signaling pathway; biological_process GO:0005496; steroid binding; molecular_function GO:0003677; DNA binding; molecular_function}	{NA}	{NA}	{NA}	{NA}	{NA}	{PF02159:Oestrogen receptor}
A00431	{Contig10:947477:952251:+}	{KPA41686.1; molecular chaperone [Fusarium langsethiae]}	{O43109; Heat shock protein 90 homolog }	{fox:FOXG_04346; K04079 HSP90A, htpG molecular chaperone HtpG -- Genetic Information Processing; Folding, sorting and degradation; Protein processing in endoplasmic reticulum [PATH:ko04141] Environmental Information Processing; Signal transduction; PI3K-Akt signaling pathway [PATH:ko04151] Cellular Processes; Cell growth and death; Necroptosis [PATH:ko04217] Organismal Systems; Immune system; Ant…	{YMR186w; KOG0019 Molecular chaperone (HSP90 family) O Posttranslational modification, protein turnover, chaperones ;}	{NA}	{GO:0006950; response to stress; biological_process GO:0051082; unfolded protein binding; molecular_function GO:0006457; protein folding; biological_process GO:0005524; ATP binding; molecular_function GO:0010181; FMN binding; molecular_function}	{PHI:6272; I1REC7 FgHSP90 5518 Fusarium graminearum Fusarium head blight Triticum aestivum (related: bread wheat) "Ubiquitous chaperone NA NA}	{HSP90_CANAL; HSP90 CAA56931.1 707 Candida albicans 5476 FUNCTION: Molecular chaperone that promotes the maturation, structural maintenance and proper regulation of specific target proteins involved for instance in cell cycle control and signal transduction. Undergoes a functional cycle that is linked to its ATPase activity. This cycle probably induces conformational changes in the client protein…	{NA}	{NA}	{NA}	{PF00183:Hsp90 protein PF01613:Flavin reductase like domain}
A00432	{Contig10:952962:954905:-}	{KIL90464.1; sterol o-acyltransferase [Fusarium avenaceum]}	{NA}	{fox:FOXG_04347; K00637 SOAT sterol O-acyltransferase 2.3.1.26 Metabolism; Lipid metabolism; Steroid biosynthesis [PATH:ko00100] Organismal Systems; Digestive system; Cholesterol metabolism [PATH:ko04979]}	{NA}	{NA}	{NA}	{NA}	{NA}	{NA}	{NA}	{NA}	{NA}
A00433	{Contig10:956418:957360:-}	{KIL90456.1; hypothetical protein FAVG1_06188 [Fusarium avenaceum]}	{NA}	{fox:FOXG_18805; }	{NA}	{NA}	{NA}	{NA}	{NA}	{NA}	{NA}	{NA}	{NA}
A00434	{Contig10:958032:958985:-}	{OBS28115.1; hypothetical protein FPOA_02055 [Fusarium poae]}	{NA}	{fpu:FPSE_10941; }	{NA}	{NA}	{NA}	{NA}	{NA}	{NA}	{NA}	{NA}	{NA}
A00435	{Contig10:964532:970732:-}	{EXA43802.1; DNA helicase INO80 [Fusarium oxysporum f. sp. pisi HDV247]}	{Q4IL82; Putative DNA helicase INO80 }	{fvr:FVEG_16122; K11665 INO80, INOC1 DNA helicase INO80 3.6.4.12 }	{YGL150c; KOG0388 SNF2 family DNA-dependent ATPase L Replication, recombination and repair ;}	{NA}	{GO:0005524; ATP binding; molecular_function GO:0016787; hydrolase activity; molecular_function GO:0003677; DNA binding; molecular_function}	{NA}	{NA}	{NA}	{NA}	{NA}	{PF00176:SNF2 family N-terminal domain PF13892:DNA-binding domain PF04851:Type III restriction enzyme, res subunit}
A00436	{Contig10:973174:975129:-}	{XP_018753535.1; ABC transporter ATP-binding protein ARB1 [Fusarium verticillioides]}	{P40024; ABC transporter ATP-binding protein ARB1 }	{fvr:FVEG_07475; K06185 ABCF2 ATP-binding cassette, subfamily F, member 2 -- }	{YER036c; KOG0927 Predicted transporter (ABC superfamily) R General function prediction only ;}	{NA}	{GO:0005524; ATP binding; molecular_function GO:0016887; ATPase activity; molecular_function GO:0007264; small GTPase mediated signal transduction; biological_process GO:0043531; ADP binding; molecular_function GO:0003723; RNA binding; molecular_function GO:0005525; GTP binding; molecular_function GO:0003924; GTPase activity; molecular_function GO:0003724; RNA helicase activity; molecular_functio…	{NA}	{NA}	{NA}	{NA}	{NA}	{PF00004:ATPase family associated with various cellular activities (AAA) PF00910:RNA helicase PF03193:Protein of unknown function, DUF258 PF01926:50S ribosome-binding GTPase PF13304:AAA domain, putative AbiEii toxin, Type IV TA system PF03266:NTPase PF00005:ABC transporter PF08477:Ras of Complex, Roc, domain of DAPkinase PF00931:NB-ARC domain PF07728:AAA domain (dynein-related subfamily)}
A00437	{Contig10:976417:976999:-}	{RBR15047.1; hypothetical protein FIESC28_07447 [Fusarium sp. FIESC_28]}	{NA}	{fox:FOXG_04352; }	{NA}	{NA}	{NA}	{NA}	{NA}	{NA}	{NA}	{NA}	{NA}
A00438	{Contig10:981564:983245:+}	{EWZ46614.1; hypothetical protein FOZG_02715 [Fusarium oxysporum Fo47|Fusarium oxysporum f. sp. lycopersici MN25|Fusarium oxysporum f. sp. melonis 26406|Fusarium oxysporum f. sp. radicis-cucumerinum|Fusarium oxysporum f. sp. radicis-lycopersici 26381]}	{D4ATC3; 1,3-beta-glucanosyltransferase ARB_07487 }	{fvr:FVEG_07477; K22832 GAS1 1,3-beta-glucanosyltransferase GAS1 2.4.1.- }	{NA}	{NA}	{GO:0004553; hydrolase activity, hydrolyzing O-glycosyl compounds; molecular_function GO:0005975; carbohydrate metabolic process; biological_process}	{PHI:522; Q2KN79 GAS1 5507 Fusarium oxysporum Vascular wilt Solanum lycopersicum (related: tomato) "Beta-1 NA GO}	{Q2KN79_FUSOX; GAS1 AAX78216.1 539 Fusarium oxysporum 5507 Unknown 16353549 Unknown {ID:PF03198; Description: Glyco_hydro_72} {ID:PF07983; Description: Glyco_hydro_72} Multiple genera in multiple families plants Blights, wilts, rots of various sorts Blight {ID:0043169; Method: IEA:InterPro; Description: F:cation binding} {ID:0016740; Method: IEA:UniProtKB-KW; Description: F:transferase activity} …	{NA}	{NA}	{AAX78216.1_; CBM43 Modules of approx. 90-100 residues found at the C-terminus of GH17 or GH72 enzymatic modules and also sometimes isolated. CBM43 modules sometimes carry a C-terminal membrane anchor. The beta-1,3-glucan binding function has been demonstrated with the olive pollen protein Ole e 10. -; AAX78216.1_; GH72 beta-1,3-glucanosyltransglycosylase (EC 2.4.1.-) -}	{PF02836:Glycosyl hydrolases family 2, TIM barrel domain}
A00439	{Contig10:984813:986077:+}	{RBQ64870.1; hypothetical protein FVER14953_07480 [Fusarium verticillioides]}	{NA}	{fvr:FVEG_07480; }	{NA}	{NA}	{NA}	{NA}	{NA}	{NA}	{NA}	{NA}	{NA}
A00440	{Contig10:986460:987619:-}	{KIL90462.1; lipid phosphate phosphatase 2 [Fusarium avenaceum]}	{NA}	{fox:FOXG_04356; K18693 DPP1, DPPL, PLPP4_5 diacylglycerol diphosphate phosphatase / phosphatidate phosphatase 3.1.3.81 3.1.3.4 Metabolism; Lipid metabolism; Glycerolipid metabolism [PATH:ko00561] Metabolism; Lipid metabolism; Glycerophospholipid metabolism [PATH:ko00564] Metabolism; Global and overview maps; Biosynthesis of secondary metabolites [PATH:ko01110]}	{NA}	{NA}	{NA}	{NA}	{NA}	{NA}	{NA}	{NA}	{NA}
A00441	{Contig10:988084:990346:-}	{EXM02239.1; hypothetical protein FOIG_06513 [Fusarium oxysporum f. sp. cubense tropical race 4 54006]}	{NA}	{fox:FOXG_04355; }	{NA}	{NA}	{GO:0008236; serine-type peptidase activity; molecular_function GO:0006508; proteolysis; biological_process GO:0005515; protein binding; molecular_function}	{NA}	{NA}	{NA}	{YES}	{NA}	{PF00439:Bromodomain PF03572:Peptidase family S41}
A00442	{Contig10:993048:993556:+}	{XP_023434312.1; uncharacterized protein FFUJ_13757 [Fusarium fujikuroi|Fusarium mangiferae|Fusarium proliferatum|Fusarium verticillioides]}	{NA}	{fox:FOXG_04359; }	{NA}	{NA}	{NA}	{NA}	{NA}	{NA}	{NA}	{NA}	{NA}
A00443	{Contig10:993985:995501:-}	{KIL90454.1; 26s proteasome regulatory subunit t2 [Fusarium avenaceum]}	{P36612; 26S proteasome regulatory subunit 4 homolog }	{fgr:FGSG_02028; K03062 PSMC1, RPT2 26S proteasome regulatory subunit T2 -- Genetic Information Processing; Folding, sorting and degradation; Proteasome [PATH:ko03050] Human Diseases; Infectious diseases: Viral; Human papillomavirus infection [PATH:ko05165] Human Diseases; Infectious diseases: Viral; Epstein-Barr virus infection [PATH:ko05169] Human Diseases; Cancers: Overview; Viral carcinogenes…	{SPBC4.07c; KOG0726 26S proteasome regulatory complex, ATPase RPT2 O Posttranslational modification, protein turnover, chaperones ;}	{NA}	{GO:0003678; DNA helicase activity; molecular_function GO:0003724; RNA helicase activity; molecular_function GO:0003723; RNA binding; molecular_function GO:0006310; DNA recombination; biological_process GO:0009378; four-way junction helicase activity; molecular_function GO:0016887; ATPase activity; molecular_function GO:0016301; kinase activity; molecular_function GO:0006281; DNA repair; biologic…	{PHI:1566; I1RC95 GzOB006 5518 Fusarium graminearum Fusarium ear blight Triticum (related: wheat) transcription factor Gene deletion lethal}	{NA}	{NA}	{NA}	{NA}	{PF00004:ATPase family associated with various cellular activities (AAA) PF00910:RNA helicase PF06068:TIP49 C-terminus PF05496:Holliday junction DNA helicase ruvB N-terminus PF01695:IstB-like ATP binding protein PF07726:ATPase family associated with various cellular activities (AAA) PF06414:Zeta toxin PF02562:PhoH-like protein PF07728:AAA domain (dynein-related subfamily) PF07724:AAA domain (Cdc4…
A00444	{Contig10:996862:997770:+}	{KIL90453.1; hypothetical protein FAVG1_06185 [Fusarium avenaceum]}	{O74810; Ubiquitin-conjugating enzyme E2 1 }	{fox:FOXG_04361; K04649 HIP2, UBC1 ubiquitin-conjugating enzyme (huntingtin interacting protein 2) 2.3.2.23 Genetic Information Processing; Folding, sorting and degradation; Ubiquitin mediated proteolysis [PATH:ko04120]}	{SPBC2D10.20; KOG0418 Ubiquitin-protein ligase O Posttranslational modification, protein turnover, chaperones ;}	{gnl|TC-DB|E7Q288; 3.A.16.1.2 Ubc1p OS=Saccharomyces cerevisiae (strain FostersB) GN=FOSTERSB_0886 PE=3 SV=1}	{GO:0015031; protein transport; biological_process GO:0006464; protein modification process; biological_process GO:0005515; protein binding; molecular_function}	{NA}	{NA}	{NA}	{NA}	{NA}	{PF05773:RWD domain PF05743:UEV domain}
A00445	{Contig10:998466:999714:-}	{XP_018239057.1; succinyl-CoA ligase [Fusarium oxysporum]}	{Q9P727; Succinate--CoA ligase [ADP-forming] subunit alpha, mitochondrial }	{fox:FOXG_04362; K01899 LSC1 succinyl-CoA synthetase alpha subunit 6.2.1.4 6.2.1.5 Metabolism; Carbohydrate metabolism; Citrate cycle (TCA cycle) [PATH:ko00020] Metabolism; Carbohydrate metabolism; Propanoate metabolism [PATH:ko00640] Metabolism; Global and overview maps; Metabolic pathways [PATH:ko01100] Metabolism; Global and overview maps; Biosynthesis of secondary metabolites [PATH:ko01110] M…	{SPAC16E8.17c; KOG1255 Succinyl-CoA synthetase, alpha subunit C Energy production and conversion ;}	{NA}	{GO:0008152; NA GO:0003824; NA GO:0048037; cofactor binding; molecular_function}	{NA}	{NA}	{NA}	{NA}	{NA}	{PF13380:CoA binding domain PF00549:CoA-ligase PF02629:CoA binding domain}
A00446	{Contig10:1000635:1002151:-}	{RFN49957.1; hypothetical protein FIE12Z_5755 [Fusarium sp. FIESC_12]}	{NA}	{fox:FOXG_04363; }	{NA}	{NA}	{GO:0022857; transmembrane transporter activity; molecular_function GO:0055085; transmembrane transport; biological_process GO:0016021; integral to membrane; cellular_component}	{NA}	{NA}	{NA}	{NA}	{NA}	{PF00083:Sugar (and other) transporter PF07690:Major Facilitator Superfamily}
A00447	{Contig10:1004743:1006378:-}	{KIL90450.1; hypothetical protein FAVG1_06182 [Fusarium avenaceum]}	{NA}	{fox:FOXG_04364; }	{NA}	{NA}	{NA}	{NA}	{NA}	{NA}	{NA}	{NA}	{NA}
A00448	{Contig10:1011322:1012829:-}	{PNP85283.1; hypothetical protein FNYG_01512 [Fusarium nygamai]}	{NA}	{fox:FOXG_04365; }	{NA}	{NA}	{GO:0016491; oxidoreductase activity; molecular_function GO:0055114; oxidation-reduction process; biological_process GO:0050660; flavin adenine dinucleotide binding; molecular_function}	{NA}	{NA}	{NA}	{NA}	{NA}	{PF01565:FAD binding domain PF08031:Berberine and berberine like }
A00449	{Contig10:1013839:1015302:+}	{EWZ46595.1; hypothetical protein FOZG_02700 [Fusarium oxysporum Fo47|Fusarium oxysporum f. sp. lycopersici MN25|Fusarium oxysporum f. sp. radicis-lycopersici 26381]}	{NA}	{fox:FOXG_04366; }	{NA}	{NA}	{NA}	{NA}	{NA}	{NA}	{NA}	{NA}	{NA}
A00450	{Contig10:1017188:1018683:-}	{ENH65309.1; Alcohol dehydrogenase 1 [Fusarium oxysporum]}	{Q9P6C8; Alcohol dehydrogenase 1 }	{fox:FOXG_04369; K13953 adhP alcohol dehydrogenase, propanol-preferring 1.1.1.1 Metabolism; Carbohydrate metabolism; Glycolysis / Gluconeogenesis [PATH:ko00010] Metabolism; Lipid metabolism; Fatty acid degradation [PATH:ko00071] Metabolism; Amino acid metabolism; Tyrosine metabolism [PATH:ko00350] Metabolism; Xenobiotics biodegradation and metabolism; Chloroalkane and chloroalkene degradation [PA…	{YMR083w; KOG0023 Alcohol dehydrogenase, class V Q Secondary metabolites biosynthesis, transport and catabolism ;}	{NA}	{GO:0055114; oxidation-reduction process; biological_process}	{PHI:5034; G4NHC2 MoADH1 318829 Magnaporthe oryzae Rice blast Oryza sativa (related: rice) alcohol dehydrogenase Gene mutation unaffected pathogenicity}	{NA}	{NA}	{NA}	{NA}	{PF08240:Alcohol dehydrogenase GroES-like domain PF00107:Zinc-binding dehydrogenase}
A00451	{Contig10:1022580:1024487:-}	{XP_003047633.1; hypothetical protein NECHADRAFT_50615 [Nectria haematococca mpVI 77-13-4]}	{NA}	{nhe:NECHADRAFT_50615; }	{NA}	{NA}	{NA}	{PHI:2199; G4N2V0 MoRgs8 318829 Magnaporthe oryzae Rice blast Oryza sativa (related: rice) Regulation of intracellular cAMP levels Gene deletion: full unaffected pathogenicity}	{NA}	{NA}	{NA}	{NA}	{NA}
A00452	{Contig10:1025900:1026853:-}	{RBA13738.1; hypothetical protein FPRO05_02531 [Fusarium proliferatum]}	{NA}	{fox:FOXG_04372; }	{NA}	{NA}	{NA}	{NA}	{NA}	{NA}	{NA}	{NA}	{NA}
A00453	{Contig10:1031133:1035165:-}	{SCO81065.1; related to protein TOL [Fusarium oxysporum]}	{NA}	{fox:FOXG_04373; }	{NA}	{NA}	{NA}	{NA}	{NA}	{NA}	{NA}	{NA}	{NA}
A00454	{Contig10:1039012:1039408:+}	{OBS19998.1; hypothetical protein FPOA_11720 [Fusarium poae]}	{NA}	{NA}	{NA}	{NA}	{NA}	{NA}	{NA}	{NA}	{NA}	{NA}	{NA}
A00455	{Contig10:1052103:1053789:+}	{XP_003047640.1; hypothetical protein NECHADRAFT_50770 [Nectria haematococca mpVI 77-13-4]}	{NA}	{nhe:NECHADRAFT_50770; }	{NA}	{NA}	{GO:0016021; integral to membrane; cellular_component GO:0055085; transmembrane transport; biological_process}	{NA}	{NA}	{NA}	{NA}	{NA}	{PF07690:Major Facilitator Superfamily}
A00456	{Contig10:1054483:1056201:+}	{XP_025589627.1; uncharacterized protein FVRRES_02420 [Fusarium venenatum]}	{Q02908; Elongator complex protein 3 }	{fgr:FGSG_02040; K07739 ELP3, KAT9 elongator complex protein 3 2.3.1.48 }	{YPL086c; KOG2535 RNA polymerase II elongator complex, subunit ELP3/histone acetyltransferase BK Chromatin structure and dynamics ; Transcription ;}	{NA}	{GO:0008080; N-acetyltransferase activity; molecular_function GO:0003824; NA GO:0051536; iron-sulfur cluster binding; molecular_function}	{PHI:3138; I1REF2 ELP3 5518 Fusarium graminearum Fusarium head blight Triticum aestivum (related: bread wheat) "Member of the GNAT family NA NA}	{NA}	{NA}	{NA}	{NA}	{PF13673:Acetyltransferase (GNAT) domain PF04055:Radical SAM superfamily PF13508:Acetyltransferase (GNAT) domain PF00583:Acetyltransferase (GNAT) family}
A00457	{Contig10:1056711:1058054:+}	{KIL90439.1; hypothetical protein FAVG1_06171 [Fusarium avenaceum]}	{NA}	{fox:FOXG_04377; }	{NA}	{NA}	{NA}	{NA}	{NA}	{NA}	{NA}	{NA}	{NA}
A00458	{Contig10:1058614:1059795:-}	{KIL90438.1; hypothetical protein FAVG1_06170 [Fusarium avenaceum]}	{NA}	{NA}	{NA}	{NA}	{NA}	{NA}	{NA}	{NA}	{NA}	{NA}	{NA}
A00459	{Contig10:1061655:1063796:-}	{KIL90437.1; glucose-repressible alcohol dehydrogenase transcriptional effector [Fusarium avenaceum]}	{Q9C2R2; Glucose-repressible alcohol dehydrogenase transcriptional effector }	{fox:FOXG_04379; K12603 CNOT6, CCR4 CCR4-NOT transcription complex subunit 6 3.1.13.4 Genetic Information Processing; Folding, sorting and degradation; RNA degradation [PATH:ko03018]}	{SPCC31H12.08c; KOG0620 Glucose-repressible alcohol dehydrogenase transcriptional effector CCR4 and related proteins K Transcription ;}	{NA}	{GO:0005515; protein binding; molecular_function}	{NA}	{NA}	{NA}	{NA}	{NA}	{PF13855:Leucine rich repeat}
A00460	{Contig10:1066953:1068836:+}	{EMT66217.1; hypothetical protein FOC4_g10006611 [Fusarium oxysporum f. sp. cubense race 4|Fusarium oxysporum f. sp. cubense tropical race 4 54006]}	{NA}	{fox:FOXG_04380; }	{NA}	{NA}	{GO:0008168; methyltransferase activity; molecular_function GO:0008152; NA GO:0005730; nucleolus; cellular_component}	{NA}	{NA}	{NA}	{NA}	{NA}	{PF05148:Hypothetical methyltransferase PF08241:Methyltransferase domain PF01209:ubiE/COQ5 methyltransferase family}
A00461	{Contig10:1069415:1069729:-}	{EWZ00537.1; hypothetical protein FOYG_00377 [Fusarium oxysporum]}	{B5FXA0; Electron transfer flavoprotein regulatory factor 1 }	{fvr:FVEG_07502; }	{NA}	{NA}	{NA}	{NA}	{NA}	{NA}	{NA}	{NA}	{NA}
A00462	{Contig10:1070011:1078896:+}	{RBQ78790.1; hypothetical protein FVER14953_07504 [Fusarium verticillioides]}	{NA}	{fvr:FVEG_07504; }	{NA}	{NA}	{NA}	{NA}	{NA}	{NA}	{NA}	{NA}	{NA}
A00463	{Contig10:1079697:1080296:-}	{NA}	{NA}	{NA}	{NA}	{NA}	{GO:0016021; integral to membrane; cellular_component GO:0016592; mediator complex; cellular_component GO:0007023; post-chaperonin tubulin folding pathway; biological_process GO:0007034; vacuolar transport; biological_process GO:0008855; exodeoxyribonuclease VII activity; molecular_function GO:0005102; receptor binding; molecular_function GO:0005741; mitochondrial outer membrane; cellular_compone…	{NA}	{NA}	{NA}	{NA}	{NA}	{PF04513:Baculovirus polyhedron envelope protein, PEP, C terminus PF07544:RNA polymerase II transcription mediator complex subunit 9 PF02601:Exonuclease VII, large subunit PF07352:Bacteriophage Mu Gam like protein PF08988:Type III secretion system, cytoplasmic E component of needle PF04799:fzo-like conserved region PF09787:Golgin subfamily A member 5 PF08702:Fibrinogen alpha/beta chain family PF0…
A00464	{Contig10:1081597:1082265:+}	{NA}	{NA}	{NA}	{NA}	{NA}	{GO:0006810; transport; biological_process GO:0004674; protein serine/threonine kinase activity; molecular_function GO:0003924; GTPase activity; molecular_function GO:0016021; integral to membrane; cellular_component GO:0006468; protein phosphorylation; biological_process GO:0010508; positive regulation of autophagy; biological_process GO:0008053; mitochondrial fusion; biological_process GO:00057…	{NA}	{NA}	{NA}	{NA}	{NA}	{PF01105:emp24/gp25L/p24 family/GOLD PF04136:Sec34-like family PF04799:fzo-like conserved region PF09036:Bcr-Abl oncoprotein oligomerisation domain PF09177:Syntaxin 6, N-terminal PF10186:Vacuolar sorting 38 and autophagy-related subunit 14}
A00465	{Contig10:1082791:1086313:+}	{ENH65325.1; hypothetical protein FOC1_g10005856 [Fusarium oxysporum f. sp. cubense race 1]}	{NA}	{fvr:FVEG_07507; }	{NA}	{NA}	{NA}	{NA}	{NA}	{NA}	{NA}	{NA}	{NA}
A00466	{Contig10:1086598:1087824:-}	{EXA43867.1; hypothetical protein FOVG_08713 [Fusarium oxysporum f. sp. pisi HDV247]}	{NA}	{fox:FOXG_04387; }	{NA}	{NA}	{NA}	{NA}	{NA}	{NA}	{NA}	{NA}	{NA}
A00467	{Contig10:1088880:1089424:-}	{ENH65327.1; hypothetical protein FOC1_g10005858 [Fusarium oxysporum f. sp. cubense race 1]}	{NA}	{fvr:FVEG_07509; }	{NA}	{NA}	{NA}	{NA}	{NA}	{NA}	{NA}	{NA}	{NA}
A00468	{Contig10:1089902:1090824:+}	{RBR14353.1; hypothetical protein FIESC28_07783 [Fusarium sp. FIESC_28]}	{Q9Y783; Superoxide dismutase [Mn], mitochondrial }	{fox:FOXG_04389; K04564 SOD2 superoxide dismutase, Fe-Mn family 1.15.1.1 Environmental Information Processing; Signal transduction; MAPK signaling pathway - fly [PATH:ko04013] Environmental Information Processing; Signal transduction; FoxO signaling pathway [PATH:ko04068] Cellular Processes; Transport and catabolism; Peroxisome [PATH:ko04146] Organismal Systems; Aging; Longevity regulating pathwa…	{SPAC1486.01; KOG0876 Manganese superoxide dismutase P Inorganic ion transport and metabolism ;}	{NA}	{GO:0046872; metal ion binding; molecular_function GO:0055114; oxidation-reduction process; biological_process GO:0006801; superoxide metabolic process; biological_process GO:0004784; superoxide dismutase activity; molecular_function}	{PHI:410; Q5IFQ6 SOD2 5207 Cryptococcus neoformans Cryptococcosis Mus musculus (related: house mouse) Superoxide dismutase NA NA}	{Q5IFQ6_CRYNV; SOD2 AAW56834.1 234 Cryptococcus neoformans 178876 FUNCTION: Destroys radicals which are normally produced within the cells and which are toxic to biological systems (By similarity).; CATALYTIC ACTIVITY: 2 superoxide + 2 H(+) = O(2) + H(2)O(2).; SIMILARITY: Belongs to the iron/manganese superoxide dismutase family. 15643059 Unknown {ID:PF02777; Description: Sod_Fe_C} {ID:PF00081; D…	{NA}	{YES}	{NA}	{PF00081:Iron/manganese superoxide dismutases, alpha-hairpin domain PF02777:Iron/manganese superoxide dismutases, C-terminal domain}
A00469	{Contig10:1092120:1094068:+}	{KIL90428.1; hypothetical protein FAVG1_06160 [Fusarium avenaceum]}	{NA}	{fgr:FGSG_02052; }	{NA}	{NA}	{NA}	{NA}	{NA}	{NA}	{YES}	{NA}	{NA}
A00470	{Contig10:1094565:1095323:-}	{ENH65330.1; hypothetical protein FOC1_g10005861 [Fusarium oxysporum f. sp. cubense race 1]}	{NA}	{fvr:FVEG_07512; }	{NA}	{NA}	{GO:0005213; structural constituent of chorion; molecular_function GO:0005576; NA GO:0007304; chorion-containing eggshell formation; biological_process GO:0042600; chorion; cellular_component}	{NA}	{NA}	{NA}	{NA}	{NA}	{PF04625:DEC-1 protein, N-terminal region}
A00471	{Contig10:1096327:1099578:-}	{EMT66205.1; Kinesin-like protein klpA [Fusarium oxysporum f. sp. cubense race 4|Fusarium oxysporum f. sp. cubense tropical race 4 54006]}	{P28739; Kinesin-like protein klpA }	{fvr:FVEG_07513; K10405 KIFC1 kinesin family member C1 -- }	{SPAC664.10; KOG0239 Kinesin (KAR3 subfamily) Z Cytoskeleton ;}	{NA}	{GO:0051258; protein polymerization; biological_process GO:0006355; regulation of transcription, DNA-dependent; biological_process GO:0007018; microtubule-based movement; biological_process GO:0003777; microtubule motor activity; molecular_function GO:0008017; microtubule binding; molecular_function GO:0030168; platelet activation; biological_process GO:0030674; protein binding, bridging; molecul…	{NA}	{NA}	{NA}	{NA}	{NA}	{PF01166:TSC-22/dip/bun family PF16796:Microtubule binding PF08702:Fibrinogen alpha/beta chain family PF00225:Kinesin motor domain}
A00472	{Contig10:1100694:1101715:+}	{XP_023434281.1; related to vacuolar protein sorting protein Vps66 [Fusarium fujikuroi]}	{NA}	{fpu:FPSE_05146; K22831 LOA1 1-acylglycerol-3-phosphate O-acyltransferase 2.3.1.51 Metabolism; Lipid metabolism; Glycerolipid metabolism [PATH:ko00561] Metabolism; Lipid metabolism; Glycerophospholipid metabolism [PATH:ko00564] Metabolism; Global and overview maps; Metabolic pathways [PATH:ko01100] Metabolism; Global and overview maps; Biosynthesis of secondary metabolites [PATH:ko01110]}	{NA}	{NA}	{GO:0016746; transferase activity, transferring acyl groups; molecular_function GO:0008152; NA}	{NA}	{NA}	{NA}	{NA}	{NA}	{PF01553:Acyltransferase}
A00473	{Contig10:1102152:1104030:-}	{CZR46252.1; probable dihydroxy-acid dehydratase [Fusarium proliferatum ET1]}	{Q10318; Putative dihydroxy-acid dehydratase, mitochondrial }	{fox:FOXG_04395; K01687 ilvD dihydroxy-acid dehydratase 4.2.1.9 Metabolism; Amino acid metabolism; Valine, leucine and isoleucine biosynthesis [PATH:ko00290] Metabolism; Metabolism of cofactors and vitamins; Pantothenate and CoA biosynthesis [PATH:ko00770] Metabolism; Global and overview maps; Metabolic pathways [PATH:ko01100] Metabolism; Global and overview maps; Biosynthesis of secondary metabo…	{SPAC17G8.06c; KOG2448 Dihydroxy-acid dehydratase E Amino acid transport and metabolism ;}	{NA}	{GO:0008152; NA GO:0003824; NA}	{PHI:2638; Q4X099 Ilv3A 746128 Aspergillus fumigatus Invasive pulmonary aspergillosis Mus musculus (related: house mouse) Dihydroxyacid dehydratase Gene deletion: full; gene complementation reduced virulence}	{NA}	{NA}	{NA}	{NA}	{PF00920:Dehydratase family}
A00474	{Contig10:1104846:1105643:-}	{CZR46251.1; related to polyketide synthase [Fusarium proliferatum ET1]}	{NA}	{fox:FOXG_04396; }	{NA}	{NA}	{GO:0008152; NA GO:0009058; biosynthetic process; biological_process GO:0016788; hydrolase activity, acting on ester bonds; molecular_function GO:0016787; hydrolase activity; molecular_function}	{NA}	{NA}	{NA}	{NA}	{NA}	{PF00975:Thioesterase domain PF02230:Phospholipase/Carboxylesterase PF07859:alpha/beta hydrolase fold}
A00475	{Contig10:1106110:1107490:-}	{EXM33389.1; hypothetical protein FOTG_02051 [Fusarium oxysporum f. sp. vasinfectum 25433]}	{NA}	{fox:FOXG_18821; }	{NA}	{NA}	{GO:0006383; transcription from RNA polymerase III promoter; biological_process GO:0003677; DNA binding; molecular_function GO:0003899; DNA-directed RNA polymerase activity; molecular_function GO:0005666; DNA-directed RNA polymerase III complex; cellular_component}	{NA}	{NA}	{NA}	{NA}	{NA}	{PF05132:RNA polymerase III RPC4}
A00476	{Contig10:1107789:1108646:+}	{KPA41456.1; atp-dependent clp protease subunit [Fusarium langsethiae]}	{Q60BE8; ATP-dependent Clp protease proteolytic subunit 2 }	{fpu:FPSE_05149; K01358 clpP, CLPP ATP-dependent Clp protease, protease subunit 3.4.21.92 Cellular Processes; Cell growth and death; Cell cycle - Caulobacter [PATH:ko04112] Organismal Systems; Aging; Longevity regulating pathway - worm [PATH:ko04212]}	{At5g23140; KOG0840 ATP-dependent Clp protease, proteolytic subunit O Posttranslational modification, protein turnover, chaperones ;}	{gnl|TC-DB|O97252; 3.A.26.1.1 ATP-dependent Clp protease proteolytic subunit OS=Plasmodium falciparum (isolate 3D7) GN=PF3D7_0307400 PE=1 SV=1}	{NA}	{PHI:6213; Q9I2U1 clpP 287 Pseudomonas aeruginosa Nosocomial infections Mus musculus (related: house mouse) ATP-dependent Clp protease proteolytic subunit Gene mutation reduced virulence}	{NA}	{NA}	{NA}	{NA}	{NA}
A00477	{Contig10:1109408:1111085:+}	{EWZ46545.1; hypothetical protein FOZG_02663 [Fusarium oxysporum Fo47|Fusarium oxysporum f. sp. lycopersici MN25|Fusarium oxysporum f. sp. radicis-cucumerinum|Fusarium oxysporum f. sp. radicis-lycopersici 26381]}	{O94725; Protein-glutamate O-methyltransferase C1393.13 }	{fox:FOXG_04399; }	{SPCC1393.13; KOG3870 Uncharacterized conserved protein S Function unknown ;}	{NA}	{NA}	{NA}	{NA}	{NA}	{NA}	{NA}	{NA}
A00478	{Contig10:1113106:1113572:-}	{RFN49990.1; hypothetical protein FIE12Z_5788 [Fusarium sp. FIESC_12]}	{NA}	{fgr:FGSG_02061; }	{NA}	{NA}	{NA}	{NA}	{NA}	{NA}	{NA}	{NA}	{NA}
A00479	{Contig10:1114900:1116581:+}	{EXM02176.1; hypothetical protein FOIG_06463 [Fusarium oxysporum f. sp. cubense tropical race 4 54006]}	{NA}	{fox:FOXG_04401; }	{NA}	{NA}	{GO:0006887; exocytosis; biological_process GO:0000145; exocyst; cellular_component}	{PHI:3311; G4NGB1 pcf1 318829 Magnaporthe oryzae Rice blast Hordeum vulgare (related: barley) Zn2Cys6 transcription factors Gene deletion: full reduced virulence}	{NA}	{NA}	{NA}	{NA}	{PF03081:Exo70 exocyst complex subunit}
A00480	{Contig10:1117156:1118191:+}	{KIL90417.1; hypothetical protein FAVG1_06149 [Fusarium avenaceum]}	{NA}	{fox:FOXG_04402; K18123 HOGA1 4-hydroxy-2-oxoglutarate aldolase 4.1.3.16 Metabolism; Amino acid metabolism; Arginine and proline metabolism [PATH:ko00330] Metabolism; Carbohydrate metabolism; Glyoxylate and dicarboxylate metabolism [PATH:ko00630] Metabolism; Global and overview maps; Metabolic pathways [PATH:ko01100]}	{NA}	{NA}	{GO:0016829; lyase activity; molecular_function GO:0008152; NA}	{NA}	{NA}	{NA}	{NA}	{NA}	{PF00701:Dihydrodipicolinate synthetase family}
A00481	{Contig10:1119317:1121317:+}	{EMT66196.1; Quinate permease [Fusarium oxysporum f. sp. cubense race 4|Fusarium oxysporum f. sp. cubense tropical race 4 54006|Fusarium oxysporum f. sp. pisi HDV247|Fusarium oxysporum f. sp. raphani 54005]}	{A1CPX0; Probable quinate permease }	{fvr:FVEG_07523; }	{NA}	{gnl|TC-DB|P11636; 2.A.1.1.7 Quinate permease (Quinate transporter) - Neurospora crassa.}	{GO:0016021; integral to membrane; cellular_component GO:0055085; transmembrane transport; biological_process GO:0022857; transmembrane transporter activity; molecular_function}	{NA}	{NA}	{NA}	{NA}	{NA}	{PF07690:Major Facilitator Superfamily PF00083:Sugar (and other) transporter}
A00482	{Contig10:1121349:1122576:-}	{KIL90415.1; hypothetical protein FAVG1_06147 [Fusarium avenaceum]}	{NA}	{fvr:FVEG_16133; }	{NA}	{NA}	{NA}	{NA}	{NA}	{NA}	{YES}	{NA}	{NA}
A00483	{Contig10:1124317:1126007:-}	{CVK96940.1; related to HXT2-Hexose facilitator of moderately low affinity for glucose [Fusarium mangiferae]}	{NA}	{fox:FOXG_04405; }	{NA}	{NA}	{GO:0022857; transmembrane transporter activity; molecular_function GO:0055085; transmembrane transport; biological_process GO:0016021; integral to membrane; cellular_component}	{NA}	{NA}	{NA}	{NA}	{NA}	{PF07690:Major Facilitator Superfamily PF00083:Sugar (and other) transporter}
A00484	{Contig10:1126967:1128574:+}	{XP_023434269.1; related to raffinose invertase [Fusarium fujikuroi]}	{NA}	{fox:FOXG_04406; }	{NA}	{NA}	{GO:0050053; levansucrase activity; molecular_function GO:0005975; carbohydrate metabolic process; biological_process GO:0004553; hydrolase activity, hydrolyzing O-glycosyl compounds; molecular_function GO:0009758; NA}	{NA}	{NA}	{NA}	{NA}	{CCT72191.1_; GH32 invertase (EC 3.2.1.26); endo-inulinase (EC 3.2.1.7); beta-2,6-fructan 6-levanbiohydrolase (EC 3.2.1.64); endo-levanase (EC 3.2.1.65); exo-inulinase (EC 3.2.1.80); fructan beta-(2,1)-fructosidase/1-exohydrolase (EC 3.2.1.153); fructan beta-(2,6)-fructosidase/6-exohydrolase (EC 3.2.1.154); sucrose:sucrose 1-fructosyltransferase (EC 2.4.1.99); fructan:fructan 1-fructosyltransfera…	{PF04616:Glycosyl hydrolases family 43 PF02435:Levansucrase/Invertase}
A00485	{Contig10:1128620:1130824:-}	{OBS28165.1; hypothetical protein FPOA_02106 [Fusarium poae]}	{NA}	{fox:FOXG_04407; }	{NA}	{NA}	{GO:0006355; regulation of transcription, DNA-dependent; biological_process GO:0008270; zinc ion binding; molecular_function GO:0006351; transcription, DNA-dependent; biological_process GO:0005634; nucleus; cellular_component GO:0000981; sequence-specific DNA binding RNA polymerase II transcription factor activity; molecular_function GO:0003677; DNA binding; molecular_function}	{PHI:1932; I1REH9 GzZC247 5518 Fusarium graminearum Fusarium ear blight Triticum (related: wheat) transcription factor Gene deletion unaffected pathogenicity}	{NA}	{NA}	{NA}	{NA}	{PF00172:Fungal Zn(2)-Cys(6) binuclear cluster domain PF04082:Fungal specific transcription factor domain }
A00486	{Contig10:1135376:1137190:+}	{KIL90411.1; 5 -nucleotidase [Fusarium avenaceum]}	{NA}	{fvr:FVEG_07528; K01081 E3.1.3.5 5'-nucleotidase 3.1.3.5 Metabolism; Nucleotide metabolism; Purine metabolism [PATH:ko00230] Metabolism; Nucleotide metabolism; Pyrimidine metabolism [PATH:ko00240] Metabolism; Metabolism of cofactors and vitamins; Nicotinate and nicotinamide metabolism [PATH:ko00760] Metabolism; Global and overview maps; Metabolic pathways [PATH:ko01100] Metabolism; Global and ove…	{NA}	{NA}	{GO:0009166; nucleotide catabolic process; biological_process GO:0016787; hydrolase activity; molecular_function}	{NA}	{NA}	{NA}	{YES}	{NA}	{PF02872:5'-nucleotidase, C-terminal domain PF00149:Calcineurin-like phosphoesterase}
A00487	{Contig10:1137982:1139692:-}	{EWZ46531.1; hypothetical protein FOZG_02652 [Fusarium oxysporum Fo47|Fusarium oxysporum f. sp. radicis-cucumerinum|Fusarium oxysporum f. sp. radicis-lycopersici 26381]}	{NA}	{fox:FOXG_04409; }	{NA}	{NA}	{GO:0019835; cytolysis; biological_process GO:0055085; transmembrane transport; biological_process GO:0016021; integral to membrane; cellular_component}	{NA}	{NA}	{NA}	{NA}	{NA}	{PF04971:Bacteriophage P21 holin S PF07690:Major Facilitator Superfamily}
A00488	{Contig10:1141694:1143125:-}	{CVK96932.1; related to acetyltransferase [Fusarium mangiferae]}	{NA}	{fox:FOXG_04410; }	{NA}	{NA}	{GO:0016746; transferase activity, transferring acyl groups; molecular_function GO:0008152; NA}	{NA}	{NA}	{NA}	{NA}	{NA}	{PF01553:Acyltransferase}
A00489	{Contig10:1144262:1145680:+}	{CVL09492.1; related to NAD kinase [Fusarium proliferatum]}	{NA}	{fvr:FVEG_07531; K19386 POS5 NADH kinase 2.7.1.86 }	{NA}	{NA}	{GO:0008152; NA GO:0003951; NAD+ kinase activity; molecular_function GO:0006741; NADP biosynthetic process; biological_process}	{NA}	{NA}	{NA}	{NA}	{NA}	{PF01513:ATP-NAD kinase}
A00490	{Contig10:1147724:1149801:+}	{XP_018753612.1; lysophospholipase [Fusarium verticillioides]}	{B0Y665; Lysophospholipase 1 }	{fvr:FVEG_07532; K13333 PLB lysophospholipase 3.1.1.5 Metabolism; Lipid metabolism; Glycerophospholipid metabolism [PATH:ko00564]}	{YOL011w; KOG1325 Lysophospholipase I Lipid transport and metabolism ;}	{NA}	{GO:0009395; phospholipid catabolic process; biological_process GO:0004620; phospholipase activity; molecular_function}	{PHI:3600; Q8TG07 plb1 5478 Candida glabrata Peritonitis Mus musculus (related: house mouse) "Phospholipase B (PLB) is a secretory enzyme that hydrolyzes phospholipids NA NA}	{PLB1_CANAL; PLB1 AAC61890.1 605 Candida albicans 5476 FUNCTION: Catalyzes the release of fatty acids from lysophospholipids. Phospholipase B may well contribute to pathogenicity by abetting the fungus in damaging and traversing host cell membranes, processes which likely increase the rapidity of disseminated infection.; CATALYTIC ACTIVITY: 2-lysophosphatidylcholine + H(2)O = glycerophosphocholin…	{NA}	{YES}	{NA}	{PF01735:Lysophospholipase catalytic domain}
A00491	{Contig10:1150320:1152063:-}	{XP_011317949.1; hypothetical protein FGSG_02074 [Fusarium graminearum]}	{NA}	{fgr:FGSG_02074; }	{NA}	{NA}	{NA}	{NA}	{NA}	{NA}	{NA}	{NA}	{NA}
A00492	{Contig10:1152466:1153608:-}	{CVK96928.1; related to oxidoreductase [Fusarium mangiferae]}	{O42896; Uncharacterized oxidoreductase C115.03 }	{fvr:FVEG_07533; }	{SPAC26H5.09c; KOG2742 Predicted oxidoreductase R General function prediction only ;}	{NA}	{GO:0051287; NAD binding; molecular_function GO:0016620; oxidoreductase activity, acting on the aldehyde or oxo group of donors, NAD or NADP as acceptor; molecular_function GO:0016491; oxidoreductase activity; molecular_function GO:0050661; NADP binding; molecular_function GO:0055114; oxidation-reduction process; biological_process GO:0008152; NA}	{NA}	{NA}	{NA}	{NA}	{NA}	{PF01118:Semialdehyde dehydrogenase, NAD binding domain PF03447:Homoserine dehydrogenase, NAD binding domain PF01408:Oxidoreductase family, NAD-binding Rossmann fold PF03435:Saccharopine dehydrogenase NADP binding domain PF02894:Oxidoreductase family, C-terminal alpha/beta domain}
A00493	{Contig10:1158334:1158981:+}	{EXA43907.1; hypothetical protein FOVG_08743 [Fusarium oxysporum f. sp. pisi HDV247|Fusarium oxysporum f. sp. raphani 54005|Fusarium oxysporum f. sp. vasinfectum 25433]}	{NA}	{fox:FOXG_04415; }	{NA}	{NA}	{NA}	{PHI:1093; I1REI8 FGSG_02077 5518 Fusarium graminearum Fusarium ear blight Triticum (related: wheat) Unknown NA NA}	{NA}	{NA}	{YES}	{NA}	{NA}
A00494	{Contig10:1159791:1160789:-}	{KIL90404.1; hypothetical protein FAVG1_06136 [Fusarium avenaceum]}	{NA}	{fgr:FGSG_02078; }	{NA}	{NA}	{NA}	{NA}	{NA}	{NA}	{NA}	{NA}	{NA}
A00495	{Contig10:1161623:1164884:-}	{KIL90403.1; hypothetical protein FAVG1_06135 [Fusarium avenaceum]}	{C7Z274; Vacuolar membrane protease }	{fvr:FVEG_07537; }	{NA}	{NA}	{GO:0016787; hydrolase activity; molecular_function GO:0008152; NA}	{NA}	{NA}	{NA}	{NA}	{NA}	{PF01546:Peptidase family M20/M25/M40}
A00496	{Contig10:1165860:1167912:-}	{ENH65357.1; Branchpoint-bridging protein [Fusarium oxysporum f. sp. cubense race 1]}	{Q8NIW7; Branchpoint-bridging protein }	{fox:FOXG_18826; K13095 SF1 splicing factor 1 -- }	{SPCC962.06c; KOG0119 Splicing factor 1/branch point binding protein (RRM superfamily) A RNA processing and modification ;}	{NA}	{GO:0003896; DNA primase activity; molecular_function GO:0003676; nucleic acid binding; molecular_function GO:0008270; zinc ion binding; molecular_function GO:0004386; helicase activity; molecular_function GO:0003723; RNA binding; molecular_function}	{NA}	{NA}	{NA}	{NA}	{NA}	{PF00098:Zinc knuckle PF08273:Zinc-binding domain of primase-helicase PF00013:KH domain}
A00497	{Contig10:1168322:1169981:-}	{EWZ84522.1; hypothetical protein FOWG_12302 [Fusarium oxysporum f. sp. lycopersici MN25|Fusarium oxysporum f. sp. radicis-cucumerinum|Fusarium oxysporum f. sp. radicis-lycopersici 26381]}	{NA}	{fox:FOXG_04421; }	{NA}	{NA}	{GO:0003677; DNA binding; molecular_function GO:0016021; integral to membrane; cellular_component GO:0055085; transmembrane transport; biological_process GO:0045892; negative regulation of transcription, DNA-dependent; biological_process}	{NA}	{NA}	{NA}	{NA}	{NA}	{PF07690:Major Facilitator Superfamily PF07022:Bacteriophage CI repressor helix-turn-helix domain}
A00498	{Contig10:1170348:1172329:-}	{XP_018239145.1; hypothetical protein FOXG_04422 [Fusarium oxysporum f. sp. lycopersici 4287|Fusarium oxysporum f. sp. melonis 26406]}	{M2YI75; Efflux pump dotC }	{fox:FOXG_04422; }	{NA}	{NA}	{GO:0005215; NA GO:0016020; membrane; cellular_component GO:0016021; integral to membrane; cellular_component GO:0006810; transport; biological_process GO:0022857; transmembrane transporter activity; molecular_function GO:0055085; transmembrane transport; biological_process}	{NA}	{NA}	{ATEG_04721.1; E-classP450,groupI P450_Ate057 http://p450.riceblast.snu.ac.kr/class.php?a=dv_sequence&id=566&spe_id=421&ref_id=189}	{NA}	{NA}	{PF07690:Major Facilitator Superfamily PF03137:Organic Anion Transporter Polypeptide (OATP) family PF06609:Fungal trichothecene efflux pump (TRI12) PF00083:Sugar (and other) transporter}
A00499	{Contig10:1172895:1175051:+}	{KIL90400.1; hypothetical protein FAVG1_06132 [Fusarium avenaceum]}	{NA}	{nhe:NECHADRAFT_51098; }	{NA}	{NA}	{NA}	{NA}	{NA}	{NA}	{NA}	{NA}	{NA}
A00500	{Contig10:1176468:1178318:+}	{KIL90399.1; hypothetical protein FAVG1_06131 [Fusarium avenaceum]}	{NA}	{fox:FOXG_04426; }	{NA}	{NA}	{GO:0006629; lipid metabolic process; biological_process}	{NA}	{NA}	{NA}	{NA}	{NA}	{PF01764:Lipase (class 3)}
A00501	{Contig10:1178836:1180880:-}	{KIL90398.1; hypothetical protein FAVG1_06130 [Fusarium avenaceum]}	{NA}	{maw:MAC_05572; }	{NA}	{NA}	{GO:0006355; regulation of transcription, DNA-dependent; biological_process GO:0003677; DNA binding; molecular_function GO:0005634; nucleus; cellular_component GO:0000981; sequence-specific DNA binding RNA polymerase II transcription factor activity; molecular_function GO:0008270; zinc ion binding; molecular_function GO:0006351; transcription, DNA-dependent; biological_process}	{PHI:1931; I1REJ4 GzZC246 5518 Fusarium graminearum Fusarium ear blight Triticum (related: wheat) transcription factor Gene deletion unaffected pathogenicity}	{NA}	{NA}	{NA}	{NA}	{PF04082:Fungal specific transcription factor domain PF00172:Fungal Zn(2)-Cys(6) binuclear cluster domain}
A00502	{Contig10:1183455:1184504:-}	{XP_025589673.1; uncharacterized protein FVRRES_02467 [Fusarium venenatum]}	{P40113; Protein RTM1 }	{fpu:FPSE_05174; }	{NA}	{NA}	{GO:0006950; response to stress; biological_process GO:0016021; integral to membrane; cellular_component}	{NA}	{NA}	{NA}	{NA}	{NA}	{PF04479:RTA1 like protein}
A00503	{Contig10:1190569:1191926:+}	{KIL90397.1; hypothetical protein FAVG1_06128 [Fusarium avenaceum]}	{NA}	{fox:FOXG_04429; }	{NA}	{NA}	{NA}	{NA}	{NA}	{NA}	{YES}	{NA}	{NA}
A00504	{Contig10:1200286:1201745:+}	{XP_023434247.1; uncharacterized protein FFUJ_13829 [Fusarium fujikuroi]}	{NA}	{fox:FOXG_04430; }	{NA}	{NA}	{GO:0016491; oxidoreductase activity; molecular_function GO:0055114; oxidation-reduction process; biological_process GO:0005506; iron ion binding; molecular_function}	{NA}	{NA}	{NA}	{NA}	{NA}	{PF02668:Taurine catabolism dioxygenase TauD, TfdA family PF08943:CsiD}
A00505	{Contig10:1203864:1207588:+}	{KIL90395.1; hypothetical protein FAVG1_06126 [Fusarium avenaceum]}	{NA}	{fox:FOXG_04431; }	{NA}	{NA}	{GO:0006355; regulation of transcription, DNA-dependent; biological_process GO:0008270; zinc ion binding; molecular_function GO:0005634; nucleus; cellular_component GO:0000981; sequence-specific DNA binding RNA polymerase II transcription factor activity; molecular_function}	{NA}	{NA}	{NA}	{NA}	{NA}	{PF00172:Fungal Zn(2)-Cys(6) binuclear cluster domain}
A00506	{Contig10:1208211:1209593:-}	{NA}	{NA}	{NA}	{NA}	{NA}	{NA}	{NA}	{NA}	{NA}	{NA}	{NA}	{NA}
A00507	{Contig10:1210560:1213478:-}	{ENH66935.1; Synaptojanin-1 [Fusarium oxysporum f. sp. cubense race 1]}	{NA}	{fox:FOXG_04433; K01099 INPP5B_F inositol polyphosphate 5-phosphatase INPP5B/F 3.1.3.36 Metabolism; Carbohydrate metabolism; Inositol phosphate metabolism [PATH:ko00562] Metabolism; Global and overview maps; Metabolic pathways [PATH:ko01100] Environmental Information Processing; Signal transduction; Phosphatidylinositol signaling system [PATH:ko04070]}	{NA}	{NA}	{GO:0007165; signal transduction; biological_process}	{NA}	{NA}	{NA}	{NA}	{NA}	{PF00620:RhoGAP domain}
A00508	{Contig10:1214031:1214924:+}	{EGU79124.1; hypothetical protein FOXB_10362 [Fusarium oxysporum Fo5176]}	{NA}	{fox:FOXG_04434; }	{NA}	{NA}	{GO:0016021; integral to membrane; cellular_component GO:0000290; deadenylation-dependent decapping of nuclear-transcribed mRNA; biological_process GO:0043085; positive regulation of catalytic activity; biological_process GO:0006874; cellular calcium ion homeostasis; biological_process GO:0005219; ryanodine-sensitive calcium-release channel activity; molecular_function GO:0006270; DNA-dependent D…	{NA}	{NA}	{NA}	{NA}	{NA}	{PF06459:Ryanodine Receptor TM 4-6 PF06058:Dcp1-like decapping family PF02724:CDC45-like protein}
A00509	{Contig10:1215261:1216244:-}	{XP_018239165.1; protein hob3 [Fusarium fujikuroi|Fusarium nygamai|Fusarium oxysporum|Fusarium proliferatum|Fusarium verticillioides]}	{Q9UUM7; Protein hob3 }	{fox:FOXG_04435; K20120 BIN3 bridging integrator 3 -- }	{SPBC725.09c; KOG3771 Amphiphysin U Intracellular trafficking, secretion, and vesicular transport ;}	{gnl|TC-DB|P25343; 8.A.34.2.1 Reduced viability upon starvation protein 161 - Saccharomyces cerevisiae (Baker's yeast).}	{GO:0005515; protein binding; molecular_function GO:0005737; cytoplasm; cellular_component}	{NA}	{Q5AFE4_CANAL; RVS161 EAL01571.1 293 Candida albicans 5476 CAUTION: The sequence shown here is derived from an EMBL/GenBank/DDBJ whole genome shotgun (WGS) entry which is preliminary data. 15123810 XP_720414.1, XM_715321.1 {ID:PF03114; Description: BAR} Isolated from a wide variety of substrates including humans animals invasive candidal disease invasive candidal disease {ID:0005737; Method: IEA:…	{NA}	{NA}	{NA}	{PF03114:BAR domain}
A00510	{Contig10:1216579:1217175:+}	{XP_003047674.1; hypothetical protein NECHADRAFT_50703 [Nectria haematococca mpVI 77-13-4]}	{NA}	{nhe:NECHADRAFT_50703; K01056 PTH1, pth, spoVC peptidyl-tRNA hydrolase, PTH1 family 3.1.1.29 }	{NA}	{NA}	{GO:0004045; aminoacyl-tRNA hydrolase activity; molecular_function}	{NA}	{NA}	{NA}	{NA}	{NA}	{PF01195:Peptidyl-tRNA hydrolase}
A00511	{Contig10:1218461:1218967:+}	{NA}	{NA}	{NA}	{NA}	{NA}	{NA}	{NA}	{NA}	{NA}	{NA}	{NA}	{NA}
A00512	{Contig10:1219771:1221325:+}	{XP_025589684.1; uncharacterized protein FVRRES_02478 [Fusarium venenatum]}	{Q9C0V1; Ammonium transporter 1 }	{fpu:FPSE_00518; K03320 amt, AMT, MEP ammonium transporter, Amt family -- }	{SPCPB1C11.01; KOG0682 Ammonia permease P Inorganic ion transport and metabolism ;}	{gnl|TC-DB|Q8NKD5; 1.A.11.3.3 Ammonium transporter - Hebeloma cylindrosporum.}	{GO:0016020; membrane; cellular_component GO:0015696; ammonium transport; biological_process GO:0008519; ammonium transmembrane transporter activity; molecular_function}	{PHI:2710; H8ZZ79 mepB 474922 Colletotrichum gloeosporioides Anthracnose Persea americana (related: avocado) Ammonium Transporters Gene deletion: full; gene complementation reduced virulence}	{NA}	{NA}	{NA}	{NA}	{PF00909:Ammonium Transporter Family}
A00513	{Contig10:1221956:1224334:-}	{XP_025589685.1; uncharacterized protein FVRRES_02479 [Fusarium venenatum]}	{C8V4D4; SCF E3 ubiquitin ligase complex F-box protein grrA }	{fvr:FVEG_07556; K03360 GRR1 F-box and leucine-rich repeat protein GRR1 -- Cellular Processes; Cell growth and death; Cell cycle - yeast [PATH:ko04111] Genetic Information Processing; Folding, sorting and degradation; Ubiquitin mediated proteolysis [PATH:ko04120]}	{NA}	{NA}	{GO:0005515; protein binding; molecular_function}	{NA}	{NA}	{NA}	{NA}	{NA}	{PF12937:F-box-like PF13516:Leucine Rich repeat PF00646:F-box domain}
A00514	{Contig10:1225968:1227125:+}	{EMT66158.1; Altered inheritance of mitochondria protein 18, mitochondrial [Fusarium oxysporum]}	{NA}	{fox:FOXG_04439; }	{NA}	{NA}	{GO:0016872; intramolecular lyase activity; molecular_function}	{NA}	{NA}	{NA}	{NA}	{NA}	{PF16036:Chalcone isomerase-like PF16035:Chalcone isomerase like}
A00515	{Contig10:1227394:1227879:-}	{XP_018753659.1; glutaredoxin 3 [Fusarium verticillioides 7600]}	{P55143; Glutaredoxin }	{fvr:FVEG_07558; K03676 grxC, GLRX, GLRX2 glutaredoxin 3 -- }	{YDR513w; KOG1752 Glutaredoxin and related proteins O Posttranslational modification, protein turnover, chaperones ;}	{NA}	{GO:0016491; oxidoreductase activity; molecular_function GO:0015035; protein disulfide oxidoreductase activity; molecular_function GO:0009055; NA GO:0045454; cell redox homeostasis; biological_process}	{NA}	{Q5ABB1_CANAL; TTR1 EAL00015.1 119 Candida albicans 5476 CAUTION: The sequence shown here is derived from an EMBL/GenBank/DDBJ whole genome shotgun (WGS) entry which is preliminary data. 15123810 XP_718919.1, XM_713826.1, XP_719021.1, XM_713928.1 {ID:PF00462; Description: Glutaredoxin} Isolated from a wide variety of substrates including humans animals invasive candidal disease invasive candidal …	{NA}	{NA}	{NA}	{PF00462:Glutaredoxin PF00085:Thioredoxin PF01323:DSBA-like thioredoxin domain PF08534:Redoxin}
A00516	{Contig10:1229937:1231228:+}	{SCO80996.1; uncharacterized protein FRV6_05209 [Fusarium oxysporum]}	{NA}	{fox:FOXG_04441; }	{NA}	{NA}	{GO:0051087; chaperone binding; molecular_function GO:0005515; protein binding; molecular_function}	{PHI:9149; A0A384JU41 Bcbag1 (Bcin10g01250.1/BC1G_05107) 40559 Botrytis cinerea Grey mould fungus Vitis vinifera (related: wine grape) Cytoprotective Co-chaperone Gene deletion: full; gene complementation reduced virulence}	{NA}	{NA}	{NA}	{NA}	{PF02179:BAG domain PF00240:Ubiquitin family}
A00517	{Contig10:1231940:1232986:+}	{XP_009251918.1; hypothetical protein FPSE_00523 [Fusarium culmorum|Fusarium graminearum|Fusarium langsethiae|Fusarium pseudograminearum CS3096]}	{Q9P720; 60S ribosomal protein L16 }	{fpu:FPSE_00523; K02872 RP-L13Ae, RPL13A large subunit ribosomal protein L13Ae -- Genetic Information Processing; Translation; Ribosome [PATH:ko03010]}	{SPBC839.13c; KOG3204 60S ribosomal protein L13a J Translation, ribosomal structure and biogenesis ;}	{NA}	{GO:0015035; protein disulfide oxidoreductase activity; molecular_function GO:0003735; structural constituent of ribosome; molecular_function GO:0006412; translation; biological_process GO:0005840; ribosome; cellular_component}	{NA}	{NA}	{NA}	{NA}	{NA}	{PF01323:DSBA-like thioredoxin domain PF00572:Ribosomal protein L13}
A00518	{Contig10:1234240:1234848:+}	{KIL90383.1; hypothetical protein FAVG1_06114 [Fusarium avenaceum]}	{NA}	{fox:FOXG_04443; K12274 SEC72 translocation protein SEC72 -- }	{NA}	{NA}	{GO:0042802; identical protein binding; molecular_function GO:0005515; protein binding; molecular_function}	{NA}	{NA}	{NA}	{NA}	{NA}	{PF13181:Tetratricopeptide repeat PF13174:Tetratricopeptide repeat PF00515:Tetratricopeptide repeat PF07721:Tetratricopeptide repeat}
A00519	{Contig10:1235895:1236323:-}	{RBR14306.1; hypothetical protein FIESC28_07736 [Fusarium sp. FIESC_12|Fusarium sp. FIESC_28]}	{NA}	{fvr:FVEG_07562; }	{NA}	{NA}	{GO:0004190; aspartic-type endopeptidase activity; molecular_function GO:0006351; transcription, DNA-dependent; biological_process GO:0016485; protein processing; biological_process GO:0008237; metallopeptidase activity; molecular_function GO:0003968; RNA-directed RNA polymerase activity; molecular_function GO:0003723; RNA binding; molecular_function GO:0019079; viral genome replication; biologic…	{NA}	{NA}	{NA}	{NA}	{NA}	{PF01806:Paramyxovirinae P phosphoprotein C-terminal region PF01080:Presenilin PF01427:D-ala-D-ala dipeptidase}
A00520	{Contig10:1244485:1245196:+}	{XP_003047680.1; hypothetical protein NECHADRAFT_86082 [Nectria haematococca mpVI 77-13-4]}	{NA}	{nhe:NECHADRAFT_86082; K01424 E3.5.1.1, ansA, ansB L-asparaginase 3.5.1.1 Metabolism; Amino acid metabolism; Alanine, aspartate and glutamate metabolism [PATH:ko00250] Metabolism; Metabolism of other amino acids; Cyanoamino acid metabolism [PATH:ko00460] Metabolism; Global and overview maps; Metabolic pathways [PATH:ko01100] Metabolism; Global and overview maps; Biosynthesis of secondary metaboli…	{NA}	{NA}	{NA}	{NA}	{NA}	{NA}	{NA}	{NA}	{NA}
A00521	{Contig10:1245903:1246868:+}	{EMT66149.1; hypothetical protein FOC4_g10006538 [Fusarium oxysporum f. sp. cubense race 4|Fusarium oxysporum f. sp. cubense tropical race 4 54006]}	{NA}	{fox:FOXG_04447; }	{NA}	{NA}	{NA}	{NA}	{NA}	{NA}	{NA}	{NA}	{NA}
A00522	{Contig10:1247030:1248386:-}	{XP_003047853.1; predicted protein [Nectria haematococca mpVI 77-13-4]}	{P54672; AP-2 complex subunit mu }	{nhe:NECHADRAFT_50630; K11826 AP2M1 AP-2 complex subunit mu-1 -- Cellular Processes; Transport and catabolism; Endocytosis [PATH:ko04144] Organismal Systems; Nervous system; Synaptic vesicle cycle [PATH:ko04721] Organismal Systems; Excretory system; Endocrine and other factor-regulated calcium reabsorption [PATH:ko04961] Human Diseases; Neurodegenerative diseases; Huntington disease [PATH:ko05016…	{Hs14917109; KOG0938 Adaptor complexes medium subunit family U Intracellular trafficking, secretion, and vesicular transport ;}	{gnl|TC-DB|Q9BXS5; 9.B.278.1.1 AP-1 complex subunit mu-1 OS=Homo sapiens OX=9606 GN=AP1M1 PE=1 SV=3}	{NA}	{NA}	{NA}	{NA}	{NA}	{NA}	{NA}
A00523	{Contig10:1249020:1250346:+}	{KIL90378.1; hypothetical protein FAVG1_06109 [Fusarium avenaceum]}	{NA}	{fox:FOXG_04449; }	{NA}	{NA}	{NA}	{NA}	{NA}	{NA}	{NA}	{NA}	{NA}
A00524	{Contig10:1250457:1251128:-}	{XP_018753680.1; hypothetical protein FVEG_07570 [Fusarium verticillioides]}	{NA}	{fvr:FVEG_07570; }	{NA}	{NA}	{GO:0015035; protein disulfide oxidoreductase activity; molecular_function}	{NA}	{NA}	{NA}	{NA}	{NA}	{PF01323:DSBA-like thioredoxin domain}
A00525	{Contig10:1252033:1253544:-}	{KIL90376.1; hypothetical protein FAVG1_06107 [Fusarium avenaceum]}	{NA}	{fox:FOXG_04451; }	{NA}	{NA}	{NA}	{NA}	{NA}	{NA}	{YES}	{NA}	{NA}
A00526	{Contig10:1257406:1258000:+}	{RBR25330.1; hypothetical protein FIESC28_01939 [Fusarium sp. FIESC_28]}	{NA}	{fox:FOXG_04454; K09958 K09958 uncharacterized protein -- }	{NA}	{NA}	{NA}	{NA}	{NA}	{NA}	{NA}	{NA}	{NA}
A00527	{Contig10:1258693:1259522:+}	{EXM33296.1; hypothetical protein FOTG_01985 [Fusarium oxysporum f. sp. vasinfectum 25433]}	{NA}	{fox:FOXG_04453; }	{NA}	{NA}	{NA}	{NA}	{NA}	{NA}	{YES}	{NA}	{NA}
A00528	{Contig10:1260194:1260631:-}	{XP_018753682.1; hypothetical protein FVEG_07572 [Fusarium verticillioides]}	{NA}	{fvr:FVEG_07572; }	{NA}	{NA}	{NA}	{NA}	{NA}	{NA}	{YES}	{NA}	{NA}
A00529	{Contig10:1263072:1264806:+}	{KXH27009.1; hypothetical protein CNYM01_09434 [Colletotrichum nymphaeae SA-01]}	{NA}	{NA}	{NA}	{NA}	{GO:0005525; GTP binding; molecular_function GO:0007264; small GTPase mediated signal transduction; biological_process GO:0003924; GTPase activity; molecular_function}	{NA}	{NA}	{NA}	{NA}	{NA}	{PF08477:Ras of Complex, Roc, domain of DAPkinase PF00071:Ras family}
A00530	{Contig10:1265377:1269111:+}	{RBA18801.1; ATPase [Fusarium proliferatum]}	{NA}	{psco:LY89DRAFT_777736; K13338 PEX1 peroxin-1 -- Cellular Processes; Transport and catabolism; Peroxisome [PATH:ko04146]}	{NA}	{NA}	{GO:0002949; NA GO:0003723; RNA binding; molecular_function GO:0005525; GTP binding; molecular_function GO:0005524; ATP binding; molecular_function GO:0016887; ATPase activity; molecular_function GO:0005777; peroxisome; cellular_component GO:0009378; four-way junction helicase activity; molecular_function GO:0003924; GTPase activity; molecular_function GO:0003724; RNA helicase activity; molecular…	{PHI:9222; I1RSI3 FgPEX1 (FGSG_07104) 5518 Fusarium graminearum Fusarium head blight Zea mays (related: maize) Peroxin Gene deletion full; gene complementation reduced virulence}	{NA}	{NA}	{NA}	{NA}	{PF14532:Sigma-54 interaction domain PF07724:AAA domain (Cdc48 subfamily) PF07728:AAA domain (dynein-related subfamily) PF00158:Sigma-54 interaction domain PF01695:IstB-like ATP binding protein PF06414:Zeta toxin PF06068:TIP49 C-terminus PF05496:Holliday junction DNA helicase ruvB N-terminus PF00005:ABC transporter PF00004:ATPase family associated with various cellular activities (AAA) PF00910:RN…
A00531	{Contig10:1269428:1270774:-}	{KIL90371.1; hypothetical protein FAVG1_06102 [Fusarium avenaceum]}	{NA}	{fvr:FVEG_07578; }	{NA}	{NA}	{GO:0016705; oxidoreductase activity, acting on paired donors, with incorporation or reduction of molecular oxygen; molecular_function GO:0055114; oxidation-reduction process; biological_process GO:0005506; iron ion binding; molecular_function GO:0020037; heme binding; molecular_function}	{NA}	{NA}	{FFUJ_13857m.01; E-classP450,groupIV P450_017 http://p450.riceblast.snu.ac.kr/class.php?a=dv_sequence&id=49513&spe_id=394752&ref_id=62506}	{NA}	{NA}	{PF00067:Cytochrome P450}
A00532	{Contig10:1272112:1273369:+}	{EMT66137.1; hypothetical protein FOC4_g10006526 [Fusarium oxysporum f. sp. cubense race 4]}	{NA}	{fox:FOXG_04459; }	{NA}	{NA}	{NA}	{NA}	{NA}	{NA}	{NA}	{NA}	{NA}
A00533	{Contig10:1273890:1275604:+}	{EXM02092.1; hypothetical protein FOIG_06398 [Fusarium oxysporum f. sp. cubense tropical race 4 54006]}	{NA}	{fox:FOXG_04460; }	{NA}	{NA}	{GO:0020037; heme binding; molecular_function GO:0016705; oxidoreductase activity, acting on paired donors, with incorporation or reduction of molecular oxygen; molecular_function GO:0055114; oxidation-reduction process; biological_process GO:0005506; iron ion binding; molecular_function}	{NA}	{NA}	{FOXG_04460T0; E-classP450,groupI P450_Fol379 http://p450.riceblast.snu.ac.kr/class.php?a=dv_sequence&id=49314&spe_id=5448&ref_id=63399}	{NA}	{NA}	{PF00067:Cytochrome P450}
A00534	{Contig10:1276695:1278393:+}	{SCO80975.1; related to cytochrome P450 7B1 [Fusarium oxysporum]}	{NA}	{fvr:FVEG_07581; }	{NA}	{NA}	{GO:0020037; heme binding; molecular_function GO:0005506; iron ion binding; molecular_function GO:0055114; oxidation-reduction process; biological_process GO:0016705; oxidoreductase activity, acting on paired donors, with incorporation or reduction of molecular oxygen; molecular_function}	{NA}	{NA}	{FFUJ_13860m.01; E-classP450,groupIV P450_015 http://p450.riceblast.snu.ac.kr/class.php?a=dv_sequence&id=49511&spe_id=394752&ref_id=62506}	{NA}	{NA}	{PF00067:Cytochrome P450}
A00535	{Contig10:1278429:1281047:-}	{KIL90368.1; hypothetical protein FAVG1_06099 [Fusarium avenaceum]}	{NA}	{fox:FOXG_04462; }	{NA}	{NA}	{NA}	{NA}	{NA}	{NA}	{NA}	{NA}	{NA}
A00536	{Contig10:1281456:1286616:+}	{EGU87652.1; hypothetical protein FOXB_01808 [Fusarium oxysporum Fo5176]}	{NA}	{NA}	{NA}	{NA}	{GO:0016705; oxidoreductase activity, acting on paired donors, with incorporation or reduction of molecular oxygen; molecular_function GO:0006950; response to stress; biological_process GO:0005506; iron ion binding; molecular_function GO:0016021; integral to membrane; cellular_component GO:0055114; oxidation-reduction process; biological_process GO:0020037; heme binding; molecular_function}	{NA}	{NA}	{NA}	{NA}	{NA}	{PF04479:RTA1 like protein PF00067:Cytochrome P450}
A00537	{Contig10:1287268:1288869:-}	{CZR50470.1; uncharacterized protein PAC_00343 [Phialocephala subalpina]}	{NA}	{NA}	{NA}	{NA}	{NA}	{NA}	{NA}	{NA}	{NA}	{NA}	{NA}
A00538	{Contig10:1290775:1291941:+}	{EGU75137.1; hypothetical protein FOXB_14345 [Fusarium oxysporum Fo5176|Fusarium oxysporum f. sp. conglutinans race 2 54008]}	{NA}	{fvr:FVEG_06712; }	{NA}	{NA}	{GO:0008033; tRNA processing; biological_process GO:0008924; malate dehydrogenase (quinone) activity; molecular_function GO:0006099; tricarboxylic acid cycle; biological_process GO:0016491; oxidoreductase activity; molecular_function GO:0019354; siroheme biosynthetic process; biological_process GO:0006779; porphyrin biosynthetic process; biological_process GO:0050660; flavin adenine dinucleotide …	{NA}	{NA}	{NA}	{NA}	{NA}	{PF13241:Putative NAD(P)-binding PF01134:Glucose inhibited division protein A PF01266:FAD dependent oxidoreductase PF01593:Flavin containing amine oxidoreductase PF06039:Malate:quinone oxidoreductase (Mqo) PF00732:GMC oxidoreductase PF07992:Pyridine nucleotide-disulphide oxidoreductase}
A00539	{Contig10:1294721:1295478:-}	{XP_025587537.1; uncharacterized protein FVRRES_00329 [Fusarium venenatum]}	{NA}	{maw:MAC_01515; }	{NA}	{NA}	{NA}	{NA}	{NA}	{NA}	{NA}	{NA}	{NA}
A00540	{Contig10:1296742:1297549:+}	{NA}	{NA}	{NA}	{NA}	{NA}	{NA}	{NA}	{NA}	{NA}	{NA}	{NA}	{NA}
A00541	{Contig10:1298860:1305785:-}	{XP_018239222.1; hypothetical protein FOXG_04472 [Fusarium oxysporum f. sp. lycopersici 4287|Fusarium oxysporum f. sp. melonis 26406]}	{NA}	{fox:FOXG_04472; }	{NA}	{NA}	{GO:0005524; ATP binding; molecular_function GO:0006281; DNA repair; biological_process GO:0003723; RNA binding; molecular_function GO:0016887; ATPase activity; molecular_function GO:0009378; four-way junction helicase activity; molecular_function GO:0003724; RNA helicase activity; molecular_function GO:0006310; DNA recombination; biological_process}	{PHI:1681; I1REN7 GzNF001 5518 Fusarium graminearum Fusarium ear blight Triticum (related: wheat) transcription factor Gene deletion unaffected pathogenicity}	{NA}	{NA}	{NA}	{NA}	{PF00910:RNA helicase PF00004:ATPase family associated with various cellular activities (AAA) PF02562:PhoH-like protein PF01443:Viral (Superfamily 1) RNA helicase PF05496:Holliday junction DNA helicase ruvB N-terminus PF07728:AAA domain (dynein-related subfamily)}
A00542	{Contig10:1306524:1307879:+}	{CVK96809.1; uncharacterized protein FMAN_11138 [Fusarium mangiferae]}	{NA}	{fvr:FVEG_07615; }	{NA}	{NA}	{NA}	{NA}	{NA}	{NA}	{NA}	{NA}	{NA}
A00543	{Contig10:1310443:1311749:+}	{EMT74597.1; hypothetical protein FOC4_g10000721 [Fusarium oxysporum f. sp. cubense race 4|Fusarium oxysporum f. sp. cubense tropical race 4 54006]}	{NA}	{fox:FOXG_04474; }	{NA}	{NA}	{GO:0019904; protein domain specific binding; molecular_function GO:0005515; protein binding; molecular_function GO:0005737; cytoplasm; cellular_component}	{NA}	{NA}	{NA}	{NA}	{NA}	{PF06456:Arfaptin-like domain PF03114:BAR domain}
A00544	{Contig10:1312054:1313144:+}	{ENH66887.1; Cyclin CCL1 [Fusarium oxysporum f. sp. cubense race 1|Fusarium oxysporum f. sp. pisi HDV247|Fusarium oxysporum f. sp. raphani 54005|Fusarium oxysporum f. sp. vasinfectum 25433]}	{NA}	{fox:FOXG_04475; K06634 CCNH cyclin H -- Genetic Information Processing; Transcription; Basal transcription factors [PATH:ko03022] Genetic Information Processing; Replication and repair; Nucleotide excision repair [PATH:ko03420] Cellular Processes; Cell growth and death; Cell cycle [PATH:ko04110]}	{NA}	{NA}	{NA}	{NA}	{NA}	{NA}	{NA}	{NA}	{NA}
A00545	{Contig10:1314148:1315413:+}	{EWZ28043.1; hypothetical protein FOZG_18245 [Fusarium oxysporum Fo47]}	{NA}	{fox:FOXG_04476; }	{NA}	{NA}	{NA}	{PHI:4231; G5EHM3 MoFLP1 318829 Magnaporthe oryzae Rice blast Hordeum vulgare (related: barley) fasciclin-like protein encoding gene Gene disruption reduced virulence}	{NA}	{NA}	{YES}	{NA}	{NA}
A00546	{Contig10:1315622:1316155:-}	{RFN55167.1; cupin protein [Fusarium sp. FIESC_12]}	{NA}	{fgr:FGSG_02124; }	{NA}	{NA}	{GO:0045735; NA GO:0010309; acireductone dioxygenase [iron(II)-requiring] activity; molecular_function GO:0055114; oxidation-reduction process; biological_process GO:0006355; regulation of transcription, DNA-dependent; biological_process}	{NA}	{NA}	{NA}	{NA}	{NA}	{PF00190:Cupin PF02311:AraC-like ligand binding domain PF03079:ARD/ARD' family}
A00547	{Contig10:1316726:1318586:+}	{XP_003047693.1; hypothetical protein NECHADRAFT_50720 [Nectria haematococca mpVI 77-13-4]}	{O28058; Uncharacterized protein AF_2225 }	{nhe:NECHADRAFT_50720; }	{NA}	{NA}	{GO:0008152; NA GO:0003824; NA GO:0016787; hydrolase activity; molecular_function}	{NA}	{NA}	{NA}	{NA}	{NA}	{PF01557:Fumarylacetoacetate (FAA) hydrolase family PF06821:Serine hydrolase}
A00548	{Contig10:1320933:1322477:+}	{EWZ00392.1; hypothetical protein FOYG_00265 [Fusarium oxysporum FOSC 3-a]}	{NA}	{fox:FOXG_04477; }	{NA}	{NA}	{NA}	{PHI:5860; I1RER0 GCD8 5518 Fusarium graminearum Fusarium ear blight Triticum (related: wheat) GPCR gene Gene deletion unaffected pathogenicity}	{NA}	{NA}	{NA}	{NA}	{NA}
A00549	{Contig10:1324577:1326124:-}	{XP_023434187.1; uncharacterized protein FFUJ_13892 [Fusarium fujikuroi|Fusarium proliferatum]}	{NA}	{fox:FOXG_04479; }	{NA}	{NA}	{GO:0055085; transmembrane transport; biological_process GO:0016021; integral to membrane; cellular_component}	{NA}	{NA}	{NA}	{NA}	{NA}	{PF07690:Major Facilitator Superfamily}
A00550	{Contig10:1326764:1329110:+}	{XP_018239232.1; hypothetical protein FOXG_04480 [Fusarium oxysporum FOSC 3-a|Fusarium oxysporum f. sp. lycopersici 4287|Fusarium oxysporum f. sp. melonis 26406]}	{NA}	{fox:FOXG_04480; }	{NA}	{NA}	{GO:0003677; DNA binding; molecular_function GO:0005634; nucleus; cellular_component GO:0006351; transcription, DNA-dependent; biological_process GO:0008270; zinc ion binding; molecular_function}	{PHI:1711; I1REQ5 GzZC026 5518 Fusarium graminearum Fusarium ear blight Triticum (related: wheat) transcription factor Gene deletion unaffected pathogenicity}	{NA}	{NA}	{NA}	{NA}	{PF04082:Fungal specific transcription factor domain }
A00551	{Contig10:1329132:1330307:-}	{RBR06322.1; hypothetical protein FVER53590_07608 [Fusarium verticillioides]}	{NA}	{fvr:FVEG_07608; K13577 SLC25A10, DIC solute carrier family 25 (mitochondrial dicarboxylate transporter), member 10 -- Organismal Systems; Excretory system; Proximal tubule bicarbonate reclamation [PATH:ko04964]}	{7299751; KOG0759 Mitochondrial oxoglutarate/malate carrier proteins C Energy production and conversion ;}	{NA}	{NA}	{NA}	{NA}	{NA}	{NA}	{NA}	{NA}
A00552	{Contig10:1330510:1331434:+}	{RFN55194.1; putative conserved mitochondrial protein [Fusarium sp. FIESC_12]}	{Q0TVF9; Dol-P-Man:Man(5)GlcNAc(2)-PP-Dol alpha-1,3-mannosyltransferase }	{fox:FOXG_04482; }	{NA}	{NA}	{NA}	{NA}	{NA}	{NA}	{NA}	{NA}	{NA}
A00553	{Contig10:1331648:1333762:-}	{EXM02062.1; hypothetical protein FOIG_06373 [Fusarium oxysporum f. sp. cubense tropical race 4 54006]}	{C5FH26; Metallocarboxypeptidase A-like protein MCYG_01475 }	{fox:FOXG_04483; }	{NA}	{NA}	{GO:0004181; metallocarboxypeptidase activity; molecular_function GO:0004180; carboxypeptidase activity; molecular_function GO:0006508; proteolysis; biological_process GO:0008270; zinc ion binding; molecular_function}	{NA}	{MCPAL_ARTOC; MCYG_01475 EEQ28656.1 416 Arthroderma otae 554155 FUNCTION: Extracellular metalloprotease that contributes to pathogenicity (By similarity).; COFACTOR: Binds 1 zinc ion per subunit (By similarity).; SUBCELLULAR LOCATION: Secreted (By similarity).; SIMILARITY: Belongs to the peptidase M14 family. Unknown XP_002848541.1, XM_002848495.1 {ID:PF00246; Description: Peptidase_M14} {ID:PF02…	{NA}	{YES}	{NA}	{PF00246:Zinc carboxypeptidase PF02244:Carboxypeptidase activation peptide}
A00554	{Contig10:1334204:1335985:-}	{KIL86615.1; hypothetical protein FAVG1_09870 [Fusarium avenaceum]}	{B2GV06; Succinyl-CoA:3-ketoacid coenzyme A transferase 1, mitochondrial }	{fpu:FPSE_00573; K01027 OXCT 3-oxoacid CoA-transferase 2.8.3.5 Metabolism; Lipid metabolism; Synthesis and degradation of ketone bodies [PATH:ko00072] Metabolism; Amino acid metabolism; Valine, leucine and isoleucine degradation [PATH:ko00280] Metabolism; Carbohydrate metabolism; Butanoate metabolism [PATH:ko00650]}	{Hs4557817; KOG3822 Succinyl-CoA:alpha-ketoacid-CoA transferase C Energy production and conversion ;}	{NA}	{GO:0008410; CoA-transferase activity; molecular_function GO:0008152; NA}	{NA}	{NA}	{NA}	{NA}	{NA}	{PF01144:Coenzyme A transferase}
A00555	{Contig10:1336629:1338286:-}	{XP_011318026.1; high-affinity methionine permease [Fusarium graminearum]}	{P50276; High-affinity methionine permease }	{fgr:FGSG_02145; }	{YGR055w; KOG1287 Amino acid transporters E Amino acid transport and metabolism ;}	{gnl|TC-DB|P50276; 2.A.3.8.4 High affinity methionine permease - Saccharomyces cerevisiae (Baker's yeast).}	{GO:0055085; transmembrane transport; biological_process GO:0006810; transport; biological_process GO:0015171; amino acid transmembrane transporter activity; molecular_function GO:0016020; membrane; cellular_component GO:0003333; amino acid transmembrane transport; biological_process}	{NA}	{NA}	{NA}	{NA}	{NA}	{PF00324:Amino acid permease PF13520:Amino acid permease}
A00556	{Contig10:1342102:1342884:+}	{EWZ00380.1; hypothetical protein FOYG_00256 [Fusarium oxysporum FOSC 3-a]}	{NA}	{fox:FOXG_04486; }	{NA}	{NA}	{NA}	{NA}	{NA}	{NA}	{NA}	{NA}	{NA}
A00557	{Contig11:11988:12266:-}	{XP_016613430.1; hypothetical protein Z519_12547 [Cladophialophora bantiana CBS 173.52]}	{NA}	{NA}	{NA}	{NA}	{NA}	{NA}	{NA}	{NA}	{NA}	{NA}	{NA}
A00558	{Contig11:38826:40079:-}	{XP_022391776.1; putative disulfide oxidoreductase [Aspergillus bombycis]}	{NA}	{afv:AFLA_072330; K17871 ndh1 NADH:ubiquinone reductase (non-electrogenic) 1.6.5.9 }	{NA}	{NA}	{GO:0055114; oxidation-reduction process; biological_process GO:0016491; oxidoreductase activity; molecular_function}	{NA}	{NA}	{NA}	{NA}	{NA}	{PF07992:Pyridine nucleotide-disulphide oxidoreductase PF00070:Pyridine nucleotide-disulphide oxidoreductase}
A00559	{Contig11:318666:320406:-}	{CVL03405.1; related to quinate transport protein [Fusarium proliferatum]}	{NA}	{fvr:FVEG_13371; }	{NA}	{NA}	{GO:0022857; transmembrane transporter activity; molecular_function GO:0055085; transmembrane transport; biological_process GO:0016021; integral to membrane; cellular_component}	{NA}	{NA}	{NA}	{NA}	{NA}	{PF07690:Major Facilitator Superfamily PF00083:Sugar (and other) transporter}
A00560	{Contig11:323557:324400:-}	{EXA36280.1; hypothetical protein FOVG_12183 [Fusarium oxysporum f. sp. pisi HDV247]}	{NA}	{fox:FOXG_14539; }	{NA}	{NA}	{NA}	{NA}	{NA}	{NA}	{NA}	{NA}	{NA}
A00561	{Contig11:325500:326374:+}	{RBR06143.1; hypothetical protein FIESC28_11158 [Fusarium sp. FIESC_28]}	{NA}	{fox:FOXG_14540; }	{NA}	{NA}	{NA}	{NA}	{NA}	{NA}	{NA}	{NA}	{NA}
A00562	{Contig11:327784:329807:-}	{XP_003042029.1; hypothetical protein NECHADRAFT_52508 [Nectria haematococca mpVI 77-13-4]}	{NA}	{nhe:NECHADRAFT_52508; }	{NA}	{NA}	{GO:0016705; oxidoreductase activity, acting on paired donors, with incorporation or reduction of molecular oxygen; molecular_function GO:0006260; DNA replication; biological_process GO:0003689; DNA clamp loader activity; molecular_function GO:0055114; oxidation-reduction process; biological_process GO:0005506; iron ion binding; molecular_function GO:0020037; heme binding; molecular_function GO:0…	{NA}	{NA}	{FOXG_10831T0; E-classP450,groupI P450_Fol179 http://p450.riceblast.snu.ac.kr/class.php?a=dv_sequence&id=49154&spe_id=5448&ref_id=63399}	{NA}	{NA}	{PF00067:Cytochrome P450 PF08519:Replication factor RFC1 C terminal domain}
A00563	{Contig11:331086:332159:+}	{XP_013271680.1; hypothetical protein Z518_05414 [Rhinocladiella mackenziei CBS 650.93]}	{P25377; NADP-dependent alcohol dehydrogenase 7 }	{ssl:SS1G_09135; }	{YCR105w; KOG0023 Alcohol dehydrogenase, class V Q Secondary metabolites biosynthesis, transport and catabolism ;}	{NA}	{GO:0055114; oxidation-reduction process; biological_process GO:0051287; NAD binding; molecular_function}	{NA}	{NA}	{NA}	{NA}	{NA}	{PF02826:D-isomer specific 2-hydroxyacid dehydrogenase, NAD binding domain PF00107:Zinc-binding dehydrogenase PF08240:Alcohol dehydrogenase GroES-like domain}
A00564	{Contig11:332649:333216:-}	{EOD47053.1; putative glutathione-dependent formaldehyde-activating protein [Neofusicoccum parvum UCRNP2]}	{NA}	{npa:UCRNP2_6224; }	{NA}	{NA}	{GO:0008152; NA GO:0016846; carbon-sulfur lyase activity; molecular_function GO:0006351; transcription, DNA-dependent; biological_process}	{NA}	{NA}	{NA}	{NA}	{NA}	{PF04828:Glutathione-dependent formaldehyde-activating enzyme PF02150:RNA polymerases M/15 Kd subunit}
A00565	{Contig11:333639:335573:+}	{EOD52136.1; putative transcription factor fungi protein [Neofusicoccum parvum UCRNP2]}	{NA}	{npa:UCRNP2_1069; }	{NA}	{NA}	{GO:0003677; DNA binding; molecular_function GO:0006351; transcription, DNA-dependent; biological_process GO:0008270; zinc ion binding; molecular_function GO:0005634; nucleus; cellular_component}	{NA}	{NA}	{NA}	{NA}	{NA}	{PF04082:Fungal specific transcription factor domain }
A00566	{Contig11:339413:342141:-}	{KIY72314.1; FAD/NAD-P-binding domain-containing protein [Cylindrobasidium torrendii FP15055 ss-10]}	{NA}	{shs:STEHIDRAFT_144280; }	{NA}	{NA}	{GO:0055114; oxidation-reduction process; biological_process GO:0004499; flavin-containing monooxygenase activity; molecular_function GO:0050660; flavin adenine dinucleotide binding; molecular_function GO:0051287; NAD binding; molecular_function GO:0050661; NADP binding; molecular_function GO:0016491; oxidoreductase activity; molecular_function}	{NA}	{NA}	{NA}	{NA}	{NA}	{PF03949:Malic enzyme, NAD binding domain PF00743:Flavin-binding monooxygenase-like PF07992:Pyridine nucleotide-disulphide oxidoreductase}
A00567	{Contig11:342701:343639:+}	{XP_013317945.1; hypothetical protein PV05_05915 [Exophiala xenobiotica]}	{NA}	{ela:UCREL1_1833; }	{NA}	{NA}	{GO:0055114; oxidation-reduction process; biological_process GO:0005975; carbohydrate metabolic process; biological_process GO:0016620; oxidoreductase activity, acting on the aldehyde or oxo group of donors, NAD or NADP as acceptor; molecular_function GO:0051287; NAD binding; molecular_function GO:0004553; hydrolase activity, hydrolyzing O-glycosyl compounds; molecular_function}	{NA}	{NA}	{NA}	{NA}	{NA}	{PF01118:Semialdehyde dehydrogenase, NAD binding domain PF02836:Glycosyl hydrolases family 2, TIM barrel domain}
A00568	{Contig11:344257:345649:-}	{XP_007726837.1; hypothetical protein A1O1_07781 [Capronia coronata CBS 617.96]}	{NA}	{fgr:FGSG_13459; }	{NA}	{NA}	{GO:0016705; oxidoreductase activity, acting on paired donors, with incorporation or reduction of molecular oxygen; molecular_function GO:0055114; oxidation-reduction process; biological_process GO:0005506; iron ion binding; molecular_function GO:0020037; heme binding; molecular_function}	{NA}	{NA}	{FGSG_13459T0; Pisatindemethylase-like P450_Fg183 http://p450.riceblast.snu.ac.kr/class.php?a=dv_sequence&id=44897&spe_id=2&ref_id=60586}	{NA}	{NA}	{PF00067:Cytochrome P450}
A00569	{Contig11:41076:42062:+}	{ENH62339.1; ADP-ribosyl- [dinitrogen reductase glycohydrolase Fusarium oxysporum f. sp. cubense race 1]}	{NA}	{fox:FOXG_02725; }	{NA}	{NA}	{NA}	{NA}	{NA}	{NA}	{NA}	{NA}	{NA}
A00570	{Contig11:346343:348574:+}	{KIW65406.1; hypothetical protein PV04_07669 [Phialophora americana]}	{NA}	{rfa:A3L23_03302; K03929 pnbA para-nitrobenzyl esterase 3.1.1.- }	{NA}	{NA}	{GO:0006508; proteolysis; biological_process GO:0008236; serine-type peptidase activity; molecular_function GO:0008152; NA GO:0016787; hydrolase activity; molecular_function}	{NA}	{NA}	{NA}	{NA}	{NA}	{PF00326:Prolyl oligopeptidase family PF07859:alpha/beta hydrolase fold}
A00571	{Contig11:349000:349986:-}	{XP_016631189.1; hypothetical protein Z520_07180 [Fonsecaea multimorphosa]}	{A8DRH7; L-threo-3-deoxy-hexylosonate aldolase }	{pfy:PFICI_07764; K18103 GAAC, LGA1 L-threo-3-deoxy-hexylosonate aldolase 4.1.2.54 Metabolism; Carbohydrate metabolism; Pentose and glucuronate interconversions [PATH:ko00040] Metabolism; Global and overview maps; Metabolic pathways [PATH:ko01100]}	{NA}	{NA}	{GO:0016829; lyase activity; molecular_function GO:0008152; NA GO:0006950; response to stress; biological_process}	{NA}	{NA}	{NA}	{NA}	{NA}	{PF00701:Dihydrodipicolinate synthetase family PF02496:ABA/WDS induced protein}
A00572	{Contig11:350719:353532:-}	{RFU30449.1; hypothetical protein B7463_g5885, partial [Scytalidium lignicola]}	{NA}	{NA}	{NA}	{NA}	{GO:0006355; regulation of transcription, DNA-dependent; biological_process GO:0006351; transcription, DNA-dependent; biological_process GO:0008270; zinc ion binding; molecular_function GO:0000981; sequence-specific DNA binding RNA polymerase II transcription factor activity; molecular_function GO:0005634; nucleus; cellular_component GO:0003677; DNA binding; molecular_function}	{NA}	{NA}	{NA}	{NA}	{NA}	{PF00172:Fungal Zn(2)-Cys(6) binuclear cluster domain PF04082:Fungal specific transcription factor domain }
A00573	{Contig11:361048:361650:+}	{KPM36218.1; hypothetical protein AK830_g10360 [Neonectria ditissima]}	{NA}	{NA}	{NA}	{NA}	{NA}	{NA}	{NA}	{NA}	{NA}	{NA}	{NA}
A00574	{Contig11:367293:368600:+}	{SCO52509.1; related to integral membrane protein PTH11 [Fusarium fujikuroi]}	{NA}	{fvr:FVEG_13491; }	{NA}	{NA}	{NA}	{PHI:5815; I1RIF6 Fgsg03588 5518 Fusarium graminearum Fusarium ear blight Triticum (related: wheat) GPCR gene Gene deletion unaffected pathogenicity}	{NA}	{NA}	{NA}	{NA}	{NA}
A00575	{Contig11:369731:370291:-}	{RBQ81855.1; hypothetical protein FVER14953_13346 [Fusarium verticillioides]}	{NA}	{fox:FOXG_14507; }	{NA}	{NA}	{NA}	{NA}	{NA}	{NA}	{YES}	{NA}	{NA}
A00576	{Contig11:371635:372023:+}	{KIL88389.1; hypothetical protein FAVG1_08468 [Fusarium avenaceum]}	{NA}	{fox:FOXG_21569; }	{NA}	{NA}	{NA}	{NA}	{NA}	{NA}	{YES}	{NA}	{NA}
A00577	{Contig11:395337:396980:+}	{XP_025583657.1; uncharacterized protein FVRRES_04373 [Fusarium venenatum]}	{P32021; 2-oxoglutarate-dependent ethylene/succinate-forming enzyme }	{fox:FOXG_03966; }	{NA}	{NA}	{GO:0055114; oxidation-reduction process; biological_process GO:0016491; oxidoreductase activity; molecular_function}	{NA}	{NA}	{NA}	{NA}	{NA}	{PF03171:2OG-Fe(II) oxygenase superfamily}
A00578	{Contig11:398946:400850:-}	{XP_003040497.1; hypothetical protein NECHADRAFT_44721 [Nectria haematococca mpVI 77-13-4]}	{NA}	{nhe:NECHADRAFT_44721; K08141 MAL MFS transporter, SP family, general alpha glucoside:H+ symporter -- }	{NA}	{NA}	{GO:0016021; integral to membrane; cellular_component GO:0022857; transmembrane transporter activity; molecular_function GO:0055085; transmembrane transport; biological_process}	{NA}	{NA}	{NA}	{NA}	{NA}	{PF07690:Major Facilitator Superfamily PF00083:Sugar (and other) transporter}
A00579	{Contig11:401926:403761:+}	{CVK96121.1; uncharacterized protein FMAN_14004 [Fusarium mangiferae]}	{NA}	{nhe:NECHADRAFT_82400; }	{NA}	{NA}	{GO:0006355; regulation of transcription, DNA-dependent; biological_process GO:0003677; DNA binding; molecular_function GO:0008270; zinc ion binding; molecular_function GO:0006351; transcription, DNA-dependent; biological_process GO:0000981; sequence-specific DNA binding RNA polymerase II transcription factor activity; molecular_function GO:0005634; nucleus; cellular_component}	{NA}	{NA}	{NA}	{NA}	{NA}	{PF00172:Fungal Zn(2)-Cys(6) binuclear cluster domain PF04082:Fungal specific transcription factor domain }
A00580	{Contig11:42377:44036:-}	{XP_003043180.1; hypothetical protein NECHADRAFT_51560 [Nectria haematococca mpVI 77-13-4]}	{E9JFX9; Dimethyl-sulfide monooxygenase }	{nhe:NECHADRAFT_51560; }	{NA}	{NA}	{GO:0016705; oxidoreductase activity, acting on paired donors, with incorporation or reduction of molecular oxygen; molecular_function GO:0055114; oxidation-reduction process; biological_process GO:0016787; hydrolase activity; molecular_function}	{NA}	{NA}	{NA}	{NA}	{NA}	{PF04909:Amidohydrolase PF00296:Luciferase-like monooxygenase}
A00581	{Contig11:404406:406322:+}	{XP_003040476.1; hypothetical protein NECHADRAFT_44741 [Nectria haematococca mpVI 77-13-4]}	{NA}	{nhe:NECHADRAFT_44741; K09955 K09955 uncharacterized protein -- }	{NA}	{NA}	{NA}	{NA}	{NA}	{NA}	{NA}	{CBF82133.1_; GH127 beta-L-arabinofuranosidase (EC 3.2.1.185); 3-C-carboxy-5-deoxy-L-xylose (aceric acid) hydrolase (EC 3.2.1.-) Created after Fujita et al. (2011) J. Biol. Chem. (PMID - 21149454) who have shown the b-L-arabinobiosidase activity of the Bifidobacterium longum enzyme.}	{NA}
A00582	{Contig11:407859:409586:-}	{XP_018254065.1; hypothetical protein FOXG_14499 [Fusarium oxysporum f. sp. lycopersici 4287|Fusarium oxysporum f. sp. melonis 26406]}	{NA}	{fox:FOXG_14499; }	{NA}	{NA}	{GO:0008152; NA GO:0016787; hydrolase activity; molecular_function}	{NA}	{NA}	{NA}	{NA}	{NA}	{PF07859:alpha/beta hydrolase fold}
A00583	{Contig11:410893:412243:-}	{KPM34375.1; Endopolygalacturonase [Neonectria ditissima]}	{B0XPA1; Probable endopolygalacturonase AFUB_016610 }	{tre:TRIREDRAFT_103049; K01184 E3.2.1.15 polygalacturonase 3.2.1.15 Metabolism; Carbohydrate metabolism; Pentose and glucuronate interconversions [PATH:ko00040] Metabolism; Global and overview maps; Metabolic pathways [PATH:ko01100]}	{NA}	{NA}	{GO:0005737; cytoplasm; cellular_component GO:0019079; viral genome replication; biological_process GO:0043066; negative regulation of apoptosis; biological_process GO:0005975; carbohydrate metabolic process; biological_process GO:0043154; negative regulation of caspase activity; biological_process GO:0004650; polygalacturonase activity; molecular_function GO:0071986; Ragulator complex; cellular_…	{PHI:2817; Q9C4A0 Aapg1 5599 Alternaria alternata Brown spot Citrus jambhiri (related: rough lemon) Endopolygalacturonase Gene disruption unaffected pathogenicity}	{Q9C4A1_9PLEO; ACPG-1 BAB32923.1 379 Alternaria citri 135859 SIMILARITY: Belongs to the glycosyl hydrolase 28 family. 11386370 Unknown {ID:PF00295; Description: Glyco_hydro_28} Multiple genera in multiple families especially Carica papaya (Caricaceae), Citrus spp herb Blossom end rot, leaf and fruit spot, fruit rot, etc Blosson-end-rot {ID:0004650; Method: IEA:EC; Description: F:polygalacturonase…	{NA}	{YES}	{APZ75903.1_; GH28 polygalacturonase (EC 3.2.1.15); alpha-L-rhamnosidase (EC 3.2.1.40); exo-polygalacturonase (EC 3.2.1.67); exo-polygalacturonosidase (EC 3.2.1.82); rhamnogalacturonase (EC 3.2.1.171); rhamnogalacturonan alpha-1,2-galacturonohydrolase (EC 3.2.1.173); endo-xylogalacturonan hydrolase (EC 3.2.1.-) -}	{PF00295:Glycosyl hydrolases family 28 PF16672:Ragulator complex protein LAMTOR5}
A00584	{Contig11:418291:419289:+}	{RBQ93925.1; hypothetical protein FVER53263_13337 [Fusarium verticillioides]}	{NA}	{fox:FOXG_14497; }	{NA}	{NA}	{NA}	{NA}	{NA}	{NA}	{YES}	{NA}	{NA}
A00585	{Contig11:425175:427983:-}	{KZL77456.1; hypothetical protein CT0861_06890 [Colletotrichum tofieldiae]}	{NA}	{fvr:FVEG_13858; }	{NA}	{NA}	{GO:0006468; protein phosphorylation; biological_process GO:0004672; protein kinase activity; molecular_function GO:0016773; phosphotransferase activity, alcohol group as acceptor; molecular_function GO:0016020; membrane; cellular_component GO:0005524; ATP binding; molecular_function}	{NA}	{NA}	{NA}	{NA}	{NA}	{PF00069:Protein kinase domain PF06293:Lipopolysaccharide kinase (Kdo/WaaP) family PF07714:Protein tyrosine kinase}
A00586	{Contig11:431907:432836:+}	{KIL85334.1; hypothetical protein FAVG1_11289 [Fusarium avenaceum]}	{NA}	{cfj:CFIO01_01391; }	{NA}	{NA}	{NA}	{NA}	{NA}	{NA}	{NA}	{NA}	{NA}
A00587	{Contig11:436957:439560:-}	{KIL88447.1; pectate lyase [Fusarium avenaceum]}	{A1DBJ7; Probable pectate lyase E }	{cfj:CFIO01_05323; K22539 PLY pectate lyase 4.2.2.2 Metabolism; Carbohydrate metabolism; Pentose and glucuronate interconversions [PATH:ko00040]}	{NA}	{NA}	{GO:0030570; pectate lyase activity; molecular_function GO:0005576; NA}	{PHI:4845; A0A0E3USI9 PL1332 29001 Alternaria brassicicola Black spot disease Brassica oleracea (no common name found) Pectate Lyase-Coding Gene Gene deletion: full; gene complementation reduced virulence}	{Q04701_FUSSO; PELA AAA33338.1 242 Fusarium solani 70791 Unknown 3310898, 1400187 Unknown {ID:PF03211; Description: Pectate_lyase} Multiple plant families. Some strains may cause infections in humans plants Saprobe, facultative pathogen Rot {ID:0005576; Method: IEA:InterPro; Description: C:extracellular region} {ID:0030570; Method: IEA:EC; Description: F:pectate lyase activity}}	{NA}	{YES}	{CEI67773.1_; PL3_2 pectate lyase (EC 4.2.2.3). -}	{PF03211:Pectate lyase}
A00588	{Contig11:443222:444243:+}	{XP_003039424.1; hypothetical protein NECHADRAFT_56215 [Nectria haematococca mpVI 77-13-4]}	{NA}	{nhe:NECHADRAFT_56215; }	{NA}	{NA}	{NA}	{NA}	{NA}	{NA}	{YES}	{CCT68145.1_; CBM1 Modules of approx. 40 residues found almost exclusively in fungi. The cellulose-binding function has been demonstrated in many cases, and appears to be mediated by three aromatic residues separated by about 10.4 angstrom and which form a flat surface. The only non-fungal occurence of CBM1 is in an algal non-hydrolytic polysaccharide-binding protein which is composed of four rep…	{NA}
A00589	{Contig11:445561:447314:-}	{EWZ27929.1; hypothetical protein FOZG_18345 [Fusarium oxysporum Fo47]}	{NA}	{fvr:FVEG_13862; }	{NA}	{NA}	{GO:0016787; hydrolase activity; molecular_function GO:0008152; NA}	{NA}	{NA}	{NA}	{YES}	{NA}	{PF01546:Peptidase family M20/M25/M40}
A00590	{Contig11:458367:460884:+}	{EXA36390.1; hypothetical protein FOVG_12293 [Fusarium oxysporum f. sp. pisi HDV247]}	{NA}	{fvr:FVEG_17633; }	{NA}	{NA}	{GO:0003677; DNA binding; molecular_function GO:0006355; regulation of transcription, DNA-dependent; biological_process}	{PHI:1425; I1S3M6 GzC2H093 5518 Fusarium graminearum Fusarium ear blight Triticum (related: wheat) transcription factor Gene deletion reduced virulence}	{NA}	{NA}	{NA}	{NA}	{PF00046:Homeobox domain PF05920:Homeobox KN domain}
A00591	{Contig11:44605:46322:+}	{XP_003043089.1; hypothetical protein NECHADRAFT_86321 [Nectria haematococca mpVI 77-13-4]}	{NA}	{nhe:NECHADRAFT_86321; }	{NA}	{NA}	{GO:0055085; transmembrane transport; biological_process GO:0016021; integral to membrane; cellular_component}	{NA}	{NA}	{NA}	{NA}	{NA}	{PF07690:Major Facilitator Superfamily}
A00592	{Contig11:461852:462982:-}	{EXM12687.1; hypothetical protein FOTG_18829 [Fusarium oxysporum f. sp. vasinfectum 25433]}	{NA}	{nhe:NECHADRAFT_82378; }	{NA}	{NA}	{GO:0046429; 4-hydroxy-3-methylbut-2-en-1-yl diphosphate synthase activity; molecular_function GO:0016114; terpenoid biosynthetic process; biological_process GO:0055114; oxidation-reduction process; biological_process}	{NA}	{NA}	{NA}	{NA}	{NA}	{PF04551:GcpE protein}
A00593	{Contig11:465818:467610:-}	{CVL01329.1; related to YVC1 Vacuolar cation channel [Fusarium proliferatum]}	{NA}	{fvr:FVEG_13870; }	{NA}	{NA}	{NA}	{PHI:9110; E3QXS6 Cgtrpf2 31870 Colletotrichum graminicola Stalk rot and leaf blight of maize Zea mays (related: maize) Transient receptor potential (TRP) channel family protein Gene deletion: full unaffected pathogenicity}	{NA}	{NA}	{NA}	{NA}	{NA}
A00594	{Contig11:470351:472753:+}	{KIL87707.1; hypothetical protein FAVG1_09418 [Fusarium avenaceum]}	{NA}	{fox:FOXG_19942; K07300 chaA, CAX Ca2+:H+ antiporter -- }	{NA}	{NA}	{GO:0055085; transmembrane transport; biological_process GO:0016021; integral to membrane; cellular_component}	{NA}	{NA}	{NA}	{NA}	{NA}	{PF01699:Sodium/calcium exchanger protein}
A00595	{Contig11:476919:478731:+}	{EXL52025.1; glucoamylase [Fusarium oxysporum f. sp. radicis-lycopersici 26381]}	{P36914; Glucoamylase }	{fox:FOXG_13566; K01178 SGA1 glucoamylase 3.2.1.3 Metabolism; Carbohydrate metabolism; Starch and sucrose metabolism [PATH:ko00500] Metabolism; Global and overview maps; Metabolic pathways [PATH:ko01100]}	{NA}	{NA}	{GO:2001070; NA}	{PHI:2138; G4NCF7 SGA1 318829 Magnaporthe oryzae Rice blast Hordeum vulgare (related: barley) vacuolar glucoamylase Gene deletion: full loss of pathogenicity}	{NA}	{NA}	{YES}	{ABY89281.1_; CBM20 The granular starch-binding function has been demonstrated in several cases. Interact strongly with cyclodextrins. Often designated as starch-binding domains (SBD). -; ABY89281.1_; GH15 glucoamylase (EC 3.2.1.3); glucodextranase (EC 3.2.1.70); alpha,alpha-trehalase (EC 3.2.1.28); dextran dextrinase (EC 2.4.1.2) -}	{PF00686:Starch binding domain}
A00596	{Contig11:481117:482801:-}	{CVL01305.1; related to pentalenene synthase [Fusarium proliferatum]}	{Q6WP50; Presilphiperfolan-8-beta-ol synthase }	{fvr:FVEG_13850; }	{NA}	{NA}	{GO:0000287; magnesium ion binding; molecular_function GO:0010333; terpene synthase activity; molecular_function GO:0016829; lyase activity; molecular_function}	{NA}	{BOT2_BOTFU; BOT2 AAQ16575.1 399 Botryotinia fuckeliana 40559 FUNCTION: Presilphiperfolan-8-beta-ol synthase, which catalyzes the cyclization of farnesyl diphosphate (FPP) to presilphiperfolan-8-beta-ol (PSP), the committed step in the biosynthesis of the terpenoid virulence factor botrydial. Botrydial is necessary for colonization of plant tissue by the T4 strain. It is a strain-dependent virule…	{NA}	{NA}	{NA}	{PF03936:Terpene synthase family, metal binding domain}
A00597	{Contig11:483349:484383:+}	{XP_018252833.1; hypothetical protein FOXG_13564 [Fusarium oxysporum Fo47|Fusarium oxysporum f. sp. cubense race 4|Fusarium oxysporum f. sp. cubense tropical race 4 54006|Fusarium oxysporum f. sp. lycopersici 4287|Fusarium oxysporum f. sp. lycopersici MN25|Fusarium oxysporum f. sp. melonis 26406|Fusarium oxysporum f. sp. radicis-cucumerinum|Fusarium oxysporum f. sp. radicis-lycopersici 26381]}	{NA}	{fox:FOXG_13564; }	{NA}	{NA}	{NA}	{NA}	{NA}	{NA}	{NA}	{NA}	{NA}
A00598	{Contig11:490648:491802:+}	{EXK80996.1; hypothetical protein FOQG_14521 [Fusarium oxysporum f. sp. raphani 54005]}	{NA}	{fox:FOXG_13535; }	{NA}	{NA}	{NA}	{PHI:5846; A0A098DRE2 Fgsg07655 5518 Fusarium graminearum Fusarium ear blight Triticum (related: wheat) GPCR gene Gene deletion unaffected pathogenicity}	{NA}	{NA}	{NA}	{NA}	{NA}
A00599	{Contig11:492775:493857:-}	{XP_003052425.1; hypothetical protein NECHADRAFT_91625 [Nectria haematococca mpVI 77-13-4]}	{NA}	{nhe:NECHADRAFT_91625; }	{NA}	{NA}	{GO:0008033; tRNA processing; biological_process GO:0050660; flavin adenine dinucleotide binding; molecular_function GO:0016614; oxidoreductase activity, acting on CH-OH group of donors; molecular_function GO:0043115; precorrin-2 dehydrogenase activity; molecular_function GO:0055114; oxidation-reduction process; biological_process GO:0016491; oxidoreductase activity; molecular_function GO:0019354…	{NA}	{NA}	{NA}	{NA}	{NA}	{PF01266:FAD dependent oxidoreductase PF01134:Glucose inhibited division protein A PF13241:Putative NAD(P)-binding PF07992:Pyridine nucleotide-disulphide oxidoreductase PF00732:GMC oxidoreductase PF12831:FAD dependent oxidoreductase}
A00600	{Contig11:496297:498086:+}	{XP_016638233.1; hypothetical protein Z520_00803 [Fonsecaea multimorphosa CBS 102226]}	{NA}	{nhe:NECHADRAFT_77135; }	{NA}	{NA}	{GO:0006355; regulation of transcription, DNA-dependent; biological_process GO:0051539; 4 iron, 4 sulfur cluster binding; molecular_function GO:0008270; zinc ion binding; molecular_function GO:0006351; transcription, DNA-dependent; biological_process GO:0000981; sequence-specific DNA binding RNA polymerase II transcription factor activity; molecular_function GO:0005634; nucleus; cellular_componen…	{PHI:1837; I1RFF7 GzZC152 5518 Fusarium graminearum Fusarium ear blight Triticum (related: wheat) transcription factor Gene deletion unaffected pathogenicity}	{NA}	{NA}	{NA}	{NA}	{PF04082:Fungal specific transcription factor domain PF00172:Fungal Zn(2)-Cys(6) binuclear cluster domain PF10576:Iron-sulfur binding domain of endonuclease III}
A00601	{Contig11:498599:501153:-}	{OIW26429.1; NAD(P)-binding protein [Coniochaeta ligniaria NRRL 30616]}	{NA}	{nhe:NECHADRAFT_34725; }	{NA}	{NA}	{GO:0016491; oxidoreductase activity; molecular_function GO:0055114; oxidation-reduction process; biological_process}	{NA}	{NA}	{NA}	{NA}	{NA}	{PF12242:NAD(P)H binding domain of trans-2-enoyl-CoA reductase}
A00602	{Contig11:49116:54640:-}	{KLO82980.1; Uncharacterized protein Y057_955 [Fusarium fujikuroi]}	{A8NS27; Adenylate-forming reductase 03009 }	{fox:FOXG_13405; }	{NA}	{NA}	{GO:0003824; NA GO:0016021; integral to membrane; cellular_component GO:0008152; NA}	{PHI:2296; B6RIT9 tmpL 29001 Alternaria brassicicola Black spot Brassica oleracea (no common name found) Intracellular Redox Homeostasis Gene deletion: full; gene complementation reduced virulence}	{NA}	{NA}	{NA}	{NA}	{PF03601:Conserved hypothetical protein 698 PF00501:AMP-binding enzyme}
A00603	{Contig11:507444:508019:+}	{KLU90386.1; hypothetical protein, variant [Magnaporthiopsis poae ATCC 64411]}	{NA}	{ssl:SS1G_02340; }	{NA}	{NA}	{GO:0016705; oxidoreductase activity, acting on paired donors, with incorporation or reduction of molecular oxygen; molecular_function GO:0005506; iron ion binding; molecular_function GO:0055114; oxidation-reduction process; biological_process GO:0020037; heme binding; molecular_function}	{NA}	{NA}	{MAPG_09348T1; E-classP450,groupIV P450_072 http://p450.riceblast.snu.ac.kr/class.php?a=dv_sequence&id=49905&spe_id=394676&ref_id=62029}	{NA}	{NA}	{PF00067:Cytochrome P450}
A00604	{Contig11:508971:510500:-}	{CZR47990.1; related to amidohydrolase family protein [Fusarium proliferatum ET1]}	{NA}	{nhe:NECHADRAFT_45723; }	{NA}	{NA}	{GO:0016787; hydrolase activity; molecular_function}	{NA}	{NA}	{NA}	{YES}	{NA}	{PF01979:Amidohydrolase family}
A00605	{Contig11:526658:526876:-}	{NA}	{NA}	{NA}	{NA}	{NA}	{NA}	{NA}	{NA}	{NA}	{NA}	{NA}	{NA}
A00606	{Contig11:528795:530517:+}	{XP_025594372.1; uncharacterized protein FVRRES_10735 [Fusarium venenatum]}	{NA}	{fox:FOXG_13525; }	{NA}	{NA}	{GO:0016021; integral to membrane; cellular_component GO:0055085; transmembrane transport; biological_process}	{NA}	{NA}	{NA}	{NA}	{NA}	{PF07690:Major Facilitator Superfamily}
A00607	{Contig11:530711:532699:-}	{XP_018257416.1; hypothetical protein FOXG_16666 [Fusarium oxysporum f. sp. lycopersici 4287]}	{NA}	{fox:FOXG_16729; }	{NA}	{NA}	{NA}	{NA}	{NA}	{NA}	{NA}	{NA}	{NA}
A00608	{Contig11:587368:588167:-}	{PCD25956.1; hypothetical protein AU210_012390 [Fusarium oxysporum f. sp. radicis-cucumerinum]}	{NA}	{fvr:FVEG_05738; }	{NA}	{NA}	{NA}	{NA}	{NA}	{NA}	{NA}	{NA}	{NA}
A00609	{Contig11:589003:589519:+}	{EWZ28184.1; hypothetical protein FOZG_18107 [Fusarium oxysporum Fo47]}	{NA}	{fox:FOXG_02564; }	{NA}	{NA}	{NA}	{NA}	{NA}	{NA}	{NA}	{NA}	{NA}
A00610	{Contig11:596384:597712:+}	{KIL94246.1; hypothetical protein FAVG1_02808 [Fusarium avenaceum]}	{NA}	{fox:FOXG_13035; }	{NA}	{NA}	{NA}	{NA}	{NA}	{NA}	{NA}	{NA}	{NA}
A00611	{Contig11:599398:599820:+}	{KIL88214.1; hypothetical protein FAVG1_08292 [Fusarium avenaceum]}	{NA}	{fox:FOXG_11835; }	{NA}	{NA}	{NA}	{NA}	{NA}	{NA}	{NA}	{NA}	{NA}
A00612	{Contig11:613215:614623:+}	{RFN48482.1; hypothetical protein FIE12Z_7291 [Fusarium sp. FIESC_12]}	{NA}	{fox:FOXG_13349; }	{NA}	{NA}	{GO:0003677; DNA binding; molecular_function GO:0051321; meiotic cell cycle; biological_process GO:0006351; transcription, DNA-dependent; biological_process GO:0008270; zinc ion binding; molecular_function GO:0005634; nucleus; cellular_component}	{PHI:1864; I1SAX2 GzZC179 5518 Fusarium graminearum Fusarium ear blight Triticum (related: wheat) transcription factor Gene deletion unaffected pathogenicity}	{NA}	{NA}	{NA}	{NA}	{PF04082:Fungal specific transcription factor domain PF08631:Meiosis protein SPO22/ZIP4 like}
A00613	{Contig11:55581:56708:+}	{KIL94171.1; hypothetical protein FAVG1_02733 [Fusarium avenaceum]}	{Q8BH95; Enoyl-CoA hydratase, mitochondrial }	{fpu:FPSE_08414; K07511 ECHS1 enoyl-CoA hydratase 4.2.1.17 Metabolism; Lipid metabolism; Fatty acid elongation [PATH:ko00062] Metabolism; Lipid metabolism; Fatty acid degradation [PATH:ko00071] Metabolism; Amino acid metabolism; Valine, leucine and isoleucine degradation [PATH:ko00280] Metabolism; Amino acid metabolism; Lysine degradation [PATH:ko00310] Metabolism; Amino acid metabolism; Tryptoph…	{Hs12707570; KOG1680 Enoyl-CoA hydratase I Lipid transport and metabolism ;}	{NA}	{GO:0006508; proteolysis; biological_process GO:0016021; integral to membrane; cellular_component GO:0003824; NA GO:0008152; NA GO:0003860; 3-hydroxyisobutyryl-CoA hydrolase activity; molecular_function GO:0008233; peptidase activity; molecular_function}	{NA}	{NA}	{NA}	{NA}	{NA}	{PF01972:Serine dehydrogenase proteinase PF16113:Enoyl-CoA hydratase/isomerase PF00378:Enoyl-CoA hydratase/isomerase PF01343:Peptidase family S49}
A00614	{Contig11:615100:616028:-}	{XP_013321852.1; hypothetical protein PV05_01412 [Exophiala xenobiotica]}	{NA}	{nhe:NECHADRAFT_52180; }	{NA}	{NA}	{NA}	{NA}	{NA}	{NA}	{NA}	{NA}	{NA}
A00615	{Contig11:616648:617691:-}	{EXL67175.1; hypothetical protein FOPG_16683 [Fusarium oxysporum f. sp. conglutinans race 2 54008]}	{Q9P7F4; Zinc-type alcohol dehydrogenase-like protein C2E1P3.01 }	{fvr:FVEG_16302; }	{SPAC2E1P3.01; KOG1198 Zinc-binding oxidoreductase CR Energy production and conversion ; General function prediction only ;}	{NA}	{GO:0055114; oxidation-reduction process; biological_process}	{NA}	{NA}	{NA}	{NA}	{NA}	{PF00107:Zinc-binding dehydrogenase PF08240:Alcohol dehydrogenase GroES-like domain}
A00616	{Contig11:620564:622063:-}	{EMT67337.1; Tannase [Fusarium oxysporum f. sp. cubense race 4]}	{D4AS70; Probable feruloyl esterase ARB_07085 }	{fvr:FVEG_13924; }	{NA}	{NA}	{GO:0008236; serine-type peptidase activity; molecular_function GO:0006508; proteolysis; biological_process}	{NA}	{NA}	{NA}	{NA}	{NA}	{PF00326:Prolyl oligopeptidase family}
A00617	{Contig11:622945:624315:-}	{NA}	{NA}	{NA}	{NA}	{NA}	{NA}	{NA}	{NA}	{NA}	{NA}	{NA}	{NA}
A00618	{Contig11:635528:636747:+}	{KIL85377.1; hypothetical protein FAVG1_11333 [Fusarium avenaceum]}	{NA}	{cfj:CFIO01_03905; K19355 MAN mannan endo-1,4-beta-mannosidase 3.2.1.78 Metabolism; Carbohydrate metabolism; Fructose and mannose metabolism [PATH:ko00051]}	{NA}	{NA}	{GO:0004553; hydrolase activity, hydrolyzing O-glycosyl compounds; molecular_function GO:0005975; carbohydrate metabolic process; biological_process}	{NA}	{NA}	{NA}	{YES}	{CEI63212.1_; GH5_31 endo-beta-1,4-glucanase / cellulase (EC 3.2.1.4); endo-beta-1,4-xylanase (EC 3.2.1.8); beta-glucosidase (EC 3.2.1.21); beta-mannosidase (EC 3.2.1.25); beta-glucosylceramidase (EC 3.2.1.45); glucan beta-1,3-glucosidase (EC 3.2.1.58); licheninase (EC 3.2.1.73); exo-beta-1,4-glucanase / cellodextrinase (EC 3.2.1.74); glucan endo-1,6-beta-glucosidase (EC 3.2.1.75); mannan endo-be…	{PF00150:Cellulase (glycosyl hydrolase family 5)}
A00619	{Contig11:637040:639151:-}	{EXA51090.1; hypothetical protein FOVG_03565 [Fusarium oxysporum f. sp. pisi HDV247]}	{NA}	{fox:FOXG_15389; }	{NA}	{NA}	{GO:0003677; DNA binding; molecular_function GO:0005634; nucleus; cellular_component GO:0008270; zinc ion binding; molecular_function GO:0006351; transcription, DNA-dependent; biological_process}	{NA}	{NA}	{NA}	{NA}	{NA}	{PF04082:Fungal specific transcription factor domain }
A00620	{Contig11:641790:643586:+}	{XP_018255345.1; hypothetical protein FOXG_15388 [Fusarium oxysporum f. sp. lycopersici 4287|Fusarium oxysporum f. sp. melonis 26406]}	{P07921; Lactose permease }	{fox:FOXG_15388; }	{NA}	{gnl|TC-DB|P07921; 2.A.1.1.9 Lactose permease - Kluyveromyces lactis (Yeast).}	{GO:0022857; transmembrane transporter activity; molecular_function GO:0055085; transmembrane transport; biological_process GO:0016021; integral to membrane; cellular_component}	{NA}	{NA}	{NA}	{NA}	{NA}	{PF00083:Sugar (and other) transporter PF07690:Major Facilitator Superfamily}
A00621	{Contig11:645696:646198:-}	{XP_003039375.1; predicted protein [Nectria haematococca mpVI 77-13-4]}	{NA}	{nhe:NECHADRAFT_89273; }	{NA}	{NA}	{NA}	{NA}	{NA}	{NA}	{NA}	{NA}	{NA}
A00622	{Contig11:647603:648844:+}	{OLN81988.1; hypothetical protein CCHL11_09238 [Colletotrichum chlorophyti]}	{NA}	{cfj:CFIO01_04771; }	{NA}	{NA}	{NA}	{NA}	{NA}	{NA}	{NA}	{NA}	{NA}
A00623	{Contig11:649571:650011:-}	{NA}	{NA}	{NA}	{NA}	{NA}	{GO:0005737; cytoplasm; cellular_component GO:0005509; calcium ion binding; molecular_function GO:0004668; protein-arginine deiminase activity; molecular_function}	{NA}	{NA}	{NA}	{NA}	{NA}	{PF03068:Protein-arginine deiminase (PAD)}
A00624	{Contig11:58853:60847:-}	{KIL94172.1; hypothetical protein FAVG1_02734 [Fusarium avenaceum]}	{NA}	{fpu:FPSE_08416; }	{NA}	{NA}	{NA}	{NA}	{NA}	{NA}	{NA}	{NA}	{NA}
A00625	{Contig11:652336:653768:-}	{EXA36399.1; hypothetical protein FOVG_12302 [Fusarium oxysporum f. sp. conglutinans race 2 54008|Fusarium oxysporum f. sp. cubense tropical race 4 54006|Fusarium oxysporum f. sp. pisi HDV247|Fusarium oxysporum f. sp. radicis-lycopersici 26381|Fusarium oxysporum f. sp. raphani 54005|Fusarium oxysporum f. sp. vasinfectum 25433]}	{NA}	{fox:FOXG_13538; }	{NA}	{NA}	{GO:0032259; methylation; biological_process GO:0008168; methyltransferase activity; molecular_function GO:0006400; tRNA modification; biological_process GO:0008176; tRNA (guanine-N7-)-methyltransferase activity; molecular_function GO:0008152; NA GO:0008171; O-methyltransferase activity; molecular_function}	{NA}	{NA}	{NA}	{NA}	{NA}	{PF00891:O-methyltransferase PF05175:Methyltransferase small domain PF01728:FtsJ-like methyltransferase PF02390:Putative methyltransferase PF08241:Methyltransferase domain}
A00626	{Contig11:656110:656523:+}	{KIL87401.1; hypothetical protein FAVG1_09107 [Fusarium avenaceum]}	{NA}	{NA}	{NA}	{NA}	{NA}	{NA}	{NA}	{NA}	{YES}	{NA}	{NA}
A00627	{Contig11:657071:658274:-}	{KLP06756.1; alpha-L-arabinofuranosidase II precursor [Fusarium fujikuroi]}	{NA}	{nhe:NECHADRAFT_18397; }	{NA}	{NA}	{GO:0004553; hydrolase activity, hydrolyzing O-glycosyl compounds; molecular_function GO:0005975; carbohydrate metabolic process; biological_process}	{NA}	{NA}	{NA}	{YES}	{CCT69475.1_; GH43_26 beta-xylosidase (EC 3.2.1.37); alpha-L-arabinofuranosidase (EC 3.2.1.55); arabinanase (EC 3.2.1.99); xylanase (EC 3.2.1.8); galactan 1,3-beta-galactosidase (EC 3.2.1.145); alpha-1,2-L-arabinofuranosidase (EC 3.2.1.-); exo-alpha-1,5-L-arabinofuranosidase (EC 3.2.1.-); [inverting] exo-alpha-1,5-L-arabinanase (EC 3.2.1.-); beta-1,3-xylosidase (EC 3.2.1.-) Many members have been…	{PF04616:Glycosyl hydrolases family 43}
A00628	{Contig11:662861:663784:+}	{XP_003041179.1; hypothetical protein NECHADRAFT_101975 [Nectria haematococca mpVI 77-13-4]}	{NA}	{nhe:NECHADRAFT_101975; }	{NA}	{NA}	{NA}	{NA}	{NA}	{NA}	{YES}	{NA}	{NA}
A00629	{Contig11:664650:665894:-}	{CEG03876.1; unnamed protein product [Fusarium acuminatum CS5907]}	{NA}	{fpu:FPSE_02910; }	{NA}	{NA}	{NA}	{NA}	{NA}	{NA}	{NA}	{NA}	{NA}
A00630	{Contig11:667527:667907:-}	{RBQ94344.1; hypothetical protein FVER53263_09845 [Fusarium verticillioides]}	{NA}	{fvr:FVEG_09845; }	{NA}	{NA}	{NA}	{NA}	{NA}	{NA}	{NA}	{NA}	{NA}
A00631	{Contig11:670584:672508:-}	{RFN49162.1; hypothetical protein FIE12Z_6595 [Fusarium sp. FIESC_12]}	{P56216; Vanillyl-alcohol oxidase }	{fvr:FVEG_03424; }	{NA}	{NA}	{GO:0055114; oxidation-reduction process; biological_process GO:0003824; NA GO:0050660; flavin adenine dinucleotide binding; molecular_function GO:0016491; oxidoreductase activity; molecular_function}	{NA}	{NA}	{NA}	{NA}	{CCT67978.1_; AA4 vanillyl-alcohol oxidase (EC 1.1.3.38) -}	{PF01565:FAD binding domain PF02913:FAD linked oxidases, C-terminal domain}
A00632	{Contig11:673554:674738:-}	{RBR12674.1; hypothetical protein FVER53590_03423 [Fusarium verticillioides]}	{P42327; Alcohol dehydrogenase }	{fox:FOXG_04702; K13953 adhP alcohol dehydrogenase, propanol-preferring 1.1.1.1 Metabolism; Carbohydrate metabolism; Glycolysis / Gluconeogenesis [PATH:ko00010] Metabolism; Lipid metabolism; Fatty acid degradation [PATH:ko00071] Metabolism; Amino acid metabolism; Tyrosine metabolism [PATH:ko00350] Metabolism; Xenobiotics biodegradation and metabolism; Chloroalkane and chloroalkene degradation [PA…	{NA}	{NA}	{GO:0055114; oxidation-reduction process; biological_process}	{NA}	{NA}	{NA}	{NA}	{NA}	{PF08240:Alcohol dehydrogenase GroES-like domain PF00107:Zinc-binding dehydrogenase}
A00633	{Contig11:675440:680289:+}	{NA}	{NA}	{fvr:FVEG_03422; }	{NA}	{NA}	{GO:0003677; DNA binding; molecular_function GO:0005634; nucleus; cellular_component GO:0006351; transcription, DNA-dependent; biological_process GO:0008270; zinc ion binding; molecular_function GO:0016614; oxidoreductase activity, acting on CH-OH group of donors; molecular_function GO:0055114; oxidation-reduction process; biological_process GO:0050660; flavin adenine dinucleotide binding; molecu…	{NA}	{NA}	{NA}	{NA}	{NA}	{PF04082:Fungal specific transcription factor domain PF00732:GMC oxidoreductase}
A00634	{Contig11:680360:681274:+}	{OBS27866.1; hypothetical protein FPOA_01808 [Fusarium poae]}	{NA}	{fpu:FPSE_11372; }	{NA}	{NA}	{GO:0055114; oxidation-reduction process; biological_process GO:0016614; oxidoreductase activity, acting on CH-OH group of donors; molecular_function}	{NA}	{NA}	{NA}	{NA}	{CEI65611.1_; AA3_2 cellobiose dehydrogenase (EC 1.1.99.18); glucose 1-oxidase (EC 1.1.3.4); aryl alcohol oxidase (EC 1.1.3.7); alcohol oxidase(EC 1.1.3.13); pyranose oxidase (EC 1.1.3.10) -}	{PF05199:GMC oxidoreductase}
A00635	{Contig11:61458:62151:+}	{EGU82383.1; hypothetical protein FOXB_07104 [Fusarium oxysporum Fo5176|Fusarium oxysporum f. sp. conglutinans race 2 54008]}	{P03813; Putative racemase YgeA }	{fox:FOXG_03937; }	{NA}	{NA}	{GO:0006807; nitrogen compound metabolic process; biological_process GO:0036361; NA}	{NA}	{NA}	{NA}	{NA}	{NA}	{PF01177:Asp/Glu/Hydantoin racemase}
A00636	{Contig11:681386:681925:-}	{KIL86439.1; hypothetical protein FAVG1_10268 [Fusarium avenaceum]}	{P70736; Uncharacterized protein ACIAD3023 }	{fgr:FGSG_01782; }	{NA}	{NA}	{NA}	{NA}	{NA}	{NA}	{NA}	{NA}	{NA}
A00637	{Contig11:684395:684806:+}	{KIL94061.1; hypothetical protein FAVG1_02623 [Fusarium avenaceum]}	{NA}	{fpu:FPSE_02902; }	{NA}	{NA}	{NA}	{NA}	{NA}	{NA}	{NA}	{BAW10037.1_; CBM50 Modules of approx. 50 residues found attached to various enzymes from families GH18, GH19, GH23, GH24, GH25 and GH73, i.e. enzymes cleaving either chitin or peptidoglycan. Binding to chitopentaose demonstrated in the case of Pteris ryukyuensis chitinase A [Ohnuma T et al. (2008) J. Biol. Chem. 283:5178-87 (PMID: 18083709)]. CBM50 modules are also found in a multitude of other …	{NA}
A00638	{Contig11:689169:690308:+}	{XP_009655483.1; aryl-alcohol dehydrogenase [Verticillium dahliae]}	{P42884; Putative aryl-alcohol dehydrogenase AAD14 }	{vda:VDAG_03323; }	{YNL331c; KOG1575 Voltage-gated shaker-like K+ channel, subunit beta/KCNAB C Energy production and conversion ;}	{NA}	{NA}	{PHI:7768; Q00049 NorA (AflE) 5059 Aspergillus flavus Ear rot in corn and yellow mold in peanuts Arachis hypogaea (related: peanut) Norsolorinic acid reductase Gene mutation reduced virulence}	{NA}	{NA}	{NA}	{NA}	{NA}
A00639	{Contig11:699440:700483:-}	{PCD38585.1; hypothetical protein AU210_007056 [Fusarium oxysporum f. sp. radicis-cucumerinum]}	{NA}	{fox:FOXG_18352; }	{NA}	{NA}	{GO:0016757; transferase activity, transferring glycosyl groups; molecular_function}	{NA}	{NA}	{NA}	{NA}	{CCT66623.1_; GT2 cellulose synthase (EC 2.4.1.12); chitin synthase (EC 2.4.1.16); dolichyl-phosphate beta-D-mannosyltransferase (EC 2.4.1.83); dolichyl-phosphate beta-glucosyltransferase (EC 2.4.1.117); N-acetylglucosaminyltransferase (EC 2.4.1.-); N-acetylgalactosaminyltransferase (EC 2.4.1.-); hyaluronan synthase (EC 2.4.1.212); chitin oligosaccharide synthase (EC 2.4.1.-); beta-1,3-glucan syn…	{PF13506:Glycosyl transferase family 21}
A00640	{Contig11:701680:706920:+}	{KPM42700.1; hypothetical protein AK830_g3878 [Neonectria ditissima]}	{NA}	{nhe:NECHADRAFT_106087; }	{NA}	{NA}	{GO:0006508; proteolysis; biological_process GO:0008236; serine-type peptidase activity; molecular_function GO:0016810; hydrolase activity, acting on carbon-nitrogen (but not peptide) bonds; molecular_function GO:0005975; carbohydrate metabolic process; biological_process}	{NA}	{NA}	{NA}	{NA}	{XP_327624.1_; GT32 alpha-1,6-mannosyltransferase (EC 2.4.1.-); alpha-1,4-N-acetylglucosaminyltransferase (EC 2.4.1.-); alpha-1,4-N-acetylgalactosaminyltransferase (EC 2.4.1.-); -}	{PF01522:Polysaccharide deacetylase PF03575:Peptidase family S51}
A00641	{Contig11:708012:709235:+}	{XP_003039506.1; hypothetical protein NECHADRAFT_89136 [Nectria haematococca mpVI 77-13-4]}	{Q99036; Mannan endo-1,4-beta-mannosidase A }	{nhe:NECHADRAFT_89136; K19355 MAN mannan endo-1,4-beta-mannosidase 3.2.1.78 Metabolism; Carbohydrate metabolism; Fructose and mannose metabolism [PATH:ko00051]}	{NA}	{NA}	{GO:0005975; carbohydrate metabolic process; biological_process GO:0004565; beta-galactosidase activity; molecular_function GO:0004553; hydrolase activity, hydrolyzing O-glycosyl compounds; molecular_function GO:0009341; beta-galactosidase complex; cellular_component}	{NA}	{NA}	{NA}	{YES}	{AAA34208.1_; CBM1 Modules of approx. 40 residues found almost exclusively in fungi. The cellulose-binding function has been demonstrated in many cases, and appears to be mediated by three aromatic residues separated by about 10.4 angstrom and which form a flat surface. The only non-fungal occurence of CBM1 is in an algal non-hydrolytic polysaccharide-binding protein which is composed of four rep…	{PF02449:Beta-galactosidase PF00150:Cellulase (glycosyl hydrolase family 5) PF02836:Glycosyl hydrolases family 2, TIM barrel domain}
A00642	{Contig11:709679:710668:+}	{EXA36474.1; hypothetical protein FOVG_12387 [Fusarium oxysporum f. sp. pisi HDV247|Fusarium oxysporum f. sp. raphani 54005|Fusarium oxysporum f. sp. vasinfectum 25433]}	{NA}	{fox:FOXG_13477; }	{NA}	{NA}	{GO:0006364; rRNA processing; biological_process GO:0008152; NA GO:0005737; cytoplasm; cellular_component GO:0008168; methyltransferase activity; molecular_function GO:0032259; methylation; biological_process GO:0008649; rRNA methyltransferase activity; molecular_function}	{NA}	{NA}	{NA}	{NA}	{NA}	{PF01728:FtsJ-like methyltransferase PF02527:rRNA small subunit methyltransferase G PF08241:Methyltransferase domain PF01209:ubiE/COQ5 methyltransferase family PF05175:Methyltransferase small domain}
A00643	{Contig11:711631:712050:-}	{KIL88201.1; hypothetical protein FAVG1_08279 [Fusarium avenaceum]}	{NA}	{fpu:FPSE_05380; }	{NA}	{NA}	{NA}	{NA}	{NA}	{NA}	{NA}	{NA}	{NA}
A00644	{Contig11:728758:730064:-}	{PQK16177.1; hypothetical protein BB8028_0006g04980 [Beauveria bassiana]}	{NA}	{cmt:CCM_05746; }	{NA}	{NA}	{GO:0005634; nucleus; cellular_component GO:0006351; transcription, DNA-dependent; biological_process GO:0008270; zinc ion binding; molecular_function GO:0003677; DNA binding; molecular_function}	{NA}	{NA}	{NA}	{NA}	{NA}	{PF04082:Fungal specific transcription factor domain }
A00645	{Contig11:731066:731913:+}	{EYB32307.1; hypothetical protein FG05_30112 [Fusarium graminearum]}	{NA}	{fpu:FPSE_05350; }	{NA}	{NA}	{NA}	{NA}	{NA}	{NA}	{NA}	{NA}	{NA}
A00646	{Contig11:62308:64050:-}	{EWZ29180.1; hypothetical protein FOZG_17266 [Fusarium oxysporum Fo47]}	{NA}	{fpu:FPSE_08422; }	{NA}	{NA}	{GO:0016705; oxidoreductase activity, acting on paired donors, with incorporation or reduction of molecular oxygen; molecular_function GO:0055114; oxidation-reduction process; biological_process GO:0005506; iron ion binding; molecular_function GO:0020037; heme binding; molecular_function}	{NA}	{NA}	{FGSG_11303T0; E-classP450,groupI P450_Fg219 http://p450.riceblast.snu.ac.kr/class.php?a=dv_sequence&id=44933&spe_id=2&ref_id=60586}	{NA}	{NA}	{PF00067:Cytochrome P450}
A00647	{Contig11:733808:735127:+}	{XP_003039983.1; hypothetical protein NECHADRAFT_85571 [Nectria haematococca mpVI 77-13-4]}	{NA}	{nhe:NECHADRAFT_85571; }	{NA}	{NA}	{NA}	{NA}	{NA}	{NA}	{YES}	{NA}	{NA}
A00648	{Contig11:736452:737522:+}	{XP_003054743.1; hypothetical protein NECHADRAFT_90586 [Nectria haematococca mpVI 77-13-4]}	{O95154; Aflatoxin B1 aldehyde reductase member 3 }	{nhe:NECHADRAFT_90586; K15303 AKR7 aflatoxin B1 aldehyde reductase -- Metabolism; Xenobiotics biodegradation and metabolism; Metabolism of xenobiotics by cytochrome P450 [PATH:ko00980]}	{NA}	{NA}	{NA}	{NA}	{NA}	{NA}	{NA}	{NA}	{NA}
A00649	{Contig11:738256:739345:+}	{PNP78735.1; hypothetical protein FNYG_07877 [Fusarium nygamai]}	{Q6F4M7; Hydroxyquinol 1,2-dioxygenase }	{fox:FOXG_13495; }	{NA}	{NA}	{GO:0018576; catechol 1,2-dioxygenase activity; molecular_function GO:0055114; oxidation-reduction process; biological_process GO:0003824; NA GO:0008199; ferric iron binding; molecular_function GO:0005506; iron ion binding; molecular_function GO:0009712; catechol metabolic process; biological_process GO:0006725; cellular aromatic compound metabolic process; biological_process}	{NA}	{NA}	{NA}	{NA}	{NA}	{PF00775:Dioxygenase PF04444:Catechol dioxygenase N terminus}
A00650	{Contig11:739464:741543:-}	{EXL96102.1; hypothetical protein FOIG_11645 [Fusarium oxysporum f. sp. cubense tropical race 4 54006]}	{NA}	{fox:FOXG_13496; }	{NA}	{NA}	{GO:0006351; transcription, DNA-dependent; biological_process GO:0008270; zinc ion binding; molecular_function GO:0005634; nucleus; cellular_component GO:0003677; DNA binding; molecular_function}	{NA}	{NA}	{NA}	{NA}	{NA}	{PF04082:Fungal specific transcription factor domain }
A00651	{Contig11:742245:746292:+}	{KIL94086.1; hypothetical protein FAVG1_02648 [Fusarium avenaceum]}	{NA}	{fpu:FPSE_06369; K03380 E1.14.13.7 phenol 2-monooxygenase 1.14.13.7 Metabolism; Xenobiotics biodegradation and metabolism; Toluene degradation [PATH:ko00623] Metabolism; Xenobiotics biodegradation and metabolism; Aminobenzoate degradation [PATH:ko00627] Metabolism; Global and overview maps; Microbial metabolism in diverse environments [PATH:ko01120]}	{NA}	{NA}	{GO:0016021; integral to membrane; cellular_component GO:0055114; oxidation-reduction process; biological_process GO:0004506; squalene monooxygenase activity; molecular_function GO:0050660; flavin adenine dinucleotide binding; molecular_function GO:0071949; FAD binding; molecular_function}	{NA}	{NA}	{NA}	{NA}	{NA}	{PF01494:FAD binding domain PF08491:Squalene epoxidase}
A00652	{Contig11:753646:754184:+}	{RBQ92349.1; hypothetical protein FVER53263_11151 [Fusarium verticillioides]}	{NA}	{fvr:FVEG_11151; }	{NA}	{NA}	{NA}	{NA}	{NA}	{NA}	{YES}	{NA}	{NA}
A00653	{Contig11:755097:755468:-}	{PNP78742.1; hypothetical protein FNYG_07884 [Fusarium nygamai]}	{NA}	{fox:FOXG_13491; }	{NA}	{NA}	{NA}	{NA}	{NA}	{NA}	{YES}	{NA}	{NA}
A00654	{Contig11:756627:760570:-}	{KIL83622.1; hypothetical protein FAVG1_13156 [Fusarium avenaceum]}	{NA}	{fox:FOXG_13481; }	{NA}	{NA}	{GO:0005515; protein binding; molecular_function}	{NA}	{NA}	{NA}	{NA}	{NA}	{PF13606:Ankyrin repeat PF03836:RasGAP C-terminus PF00023:Ankyrin repeat}
A00655	{Contig11:763238:770670:+}	{KPA36055.1; lactose permease [Fusarium langsethiae]}	{NA}	{fvr:FVEG_13329; }	{NA}	{gnl|TC-DB|Q7SCU1; 2.A.1.1.82 Putative uncharacterized protein OS=Neurospora crassa (strain ATCC 24698 / 74-OR23-1A / CBS 708.71 / DSM 1257 / FGSC 987) GN=NCU00801 PE=3 SV=1}	{GO:0016788; hydrolase activity, acting on ester bonds; molecular_function GO:0022857; transmembrane transporter activity; molecular_function GO:0055085; transmembrane transport; biological_process GO:0016021; integral to membrane; cellular_component}	{NA}	{NA}	{NA}	{NA}	{NA}	{PF00083:Sugar (and other) transporter PF00657:GDSL-like Lipase/Acylhydrolase PF07690:Major Facilitator Superfamily}
A00656	{Contig11:771519:773093:+}	{KPA36056.1; glycosyl hydrolase family 43 protein [Fusarium langsethiae]}	{NA}	{fgr:FGSG_11366; }	{NA}	{NA}	{GO:0005975; carbohydrate metabolic process; biological_process GO:0004553; hydrolase activity, hydrolyzing O-glycosyl compounds; molecular_function}	{NA}	{NA}	{NA}	{YES}	{CEI70638.1_; CBM35 Modules of approx. 130 residues. A module that is conserved in three Cellvibrio xylan-degrading enzymes binds to xylan and the interaction is calcium dependent, while a module from a Cellvibrio mannanase binds to decorated soluble mannans and mannooligosaccharides. A module in a -; CEI70638.1_; GH43_24 beta-xylosidase (EC 3.2.1.37); alpha-L-arabinofuranosidase (EC 3.2.1.55); a…	{PF04616:Glycosyl hydrolases family 43}
A00657	{Contig11:64840:66071:+}	{CZR38074.1; uncharacterized protein FPRO_06735 [Fusarium proliferatum ET1]}	{NA}	{fox:FOXG_13410; }	{NA}	{NA}	{NA}	{NA}	{NA}	{NA}	{NA}	{NA}	{NA}
A00658	{Contig11:773800:775667:-}	{RBA11009.1; flavin containing amine oxidoreductase [Fusarium proliferatum]}	{NA}	{nhe:NECHADRAFT_88150; K00274 MAO, aofH monoamine oxidase 1.4.3.4 Metabolism; Amino acid metabolism; Glycine, serine and threonine metabolism [PATH:ko00260] Metabolism; Amino acid metabolism; Arginine and proline metabolism [PATH:ko00330] Metabolism; Amino acid metabolism; Histidine metabolism [PATH:ko00340] Metabolism; Amino acid metabolism; Tyrosine metabolism [PATH:ko00350] Metabolism; Amino a…	{NA}	{NA}	{GO:0055114; oxidation-reduction process; biological_process GO:0050660; flavin adenine dinucleotide binding; molecular_function GO:0008033; tRNA processing; biological_process GO:0071949; FAD binding; molecular_function GO:0016491; oxidoreductase activity; molecular_function}	{NA}	{NA}	{NA}	{NA}	{NA}	{PF12831:FAD dependent oxidoreductase PF00070:Pyridine nucleotide-disulphide oxidoreductase PF07992:Pyridine nucleotide-disulphide oxidoreductase PF01494:FAD binding domain PF01134:Glucose inhibited division protein A PF01593:Flavin containing amine oxidoreductase PF01266:FAD dependent oxidoreductase}
A00659	{Contig11:778072:780385:-}	{KIL85919.1; asparagine synthase [Fusarium avenaceum]}	{NA}	{cmt:CCM_01521; K01953 asnB, ASNS asparagine synthase (glutamine-hydrolysing) 6.3.5.4 Metabolism; Amino acid metabolism; Alanine, aspartate and glutamate metabolism [PATH:ko00250] Metabolism; Global and overview maps; Metabolic pathways [PATH:ko01100] Metabolism; Global and overview maps; Biosynthesis of secondary metabolites [PATH:ko01110] Metabolism; Global and overview maps; Biosynthesis of am…	{NA}	{NA}	{GO:0006529; asparagine biosynthetic process; biological_process GO:0004066; asparagine synthase (glutamine-hydrolyzing) activity; molecular_function}	{NA}	{NA}	{NA}	{NA}	{NA}	{PF00733:Asparagine synthase}
A00660	{Contig11:783861:784342:+}	{XP_009254300.1; hypothetical protein FPSE_02906 [Fusarium culmorum|Fusarium pseudograminearum CS3096]}	{NA}	{fpu:FPSE_02906; }	{NA}	{NA}	{NA}	{NA}	{NA}	{NA}	{YES}	{NA}	{NA}
A00661	{Contig11:792498:794003:+}	{XP_024703608.1; Metallo-dependent hydrolase [Aspergillus steynii IBT 23096]}	{NA}	{nhe:NECHADRAFT_86956; }	{NA}	{NA}	{GO:0016787; hydrolase activity; molecular_function}	{NA}	{NA}	{NA}	{NA}	{NA}	{PF01979:Amidohydrolase family}
A00662	{Contig11:794326:795312:-}	{KIL85923.1; hypothetical protein FAVG1_10892 [Fusarium avenaceum]}	{NA}	{nhe:NECHADRAFT_5986; K10773 NTH endonuclease III 4.2.99.18 Genetic Information Processing; Replication and repair; Base excision repair [PATH:ko03410]}	{NA}	{NA}	{GO:0016491; oxidoreductase activity; molecular_function GO:0006284; base-excision repair; biological_process GO:0055114; oxidation-reduction process; biological_process}	{NA}	{NA}	{NA}	{NA}	{NA}	{PF00730:HhH-GPD superfamily base excision DNA repair protein PF10588:NADH-ubiquinone oxidoreductase-G iron-sulfur binding region}
A00663	{Contig11:815988:816520:-}	{XP_003049486.1; hypothetical protein NECHADRAFT_95076 [Nectria haematococca mpVI 77-13-4]}	{NA}	{nhe:NECHADRAFT_95076; }	{NA}	{NA}	{NA}	{NA}	{NA}	{NA}	{NA}	{NA}	{NA}
A00664	{Contig11:817720:818234:-}	{SCO91751.1; uncharacterized protein FRV6_15879 [Fusarium oxysporum]}	{NA}	{fox:FOXG_13401; }	{NA}	{NA}	{GO:0016020; membrane; cellular_component}	{NA}	{NA}	{NA}	{NA}	{NA}	{PF01284:Membrane-associating domain}
A00665	{Contig11:821314:823088:+}	{RBA14324.1; hypothetical protein FPRO05_03116 [Fusarium proliferatum]}	{NA}	{fox:FOXG_14600; }	{NA}	{NA}	{GO:0055085; transmembrane transport; biological_process GO:0006810; transport; biological_process GO:0015171; amino acid transmembrane transporter activity; molecular_function GO:0003333; amino acid transmembrane transport; biological_process GO:0016020; membrane; cellular_component}	{NA}	{NA}	{NA}	{NA}	{NA}	{PF00324:Amino acid permease PF13520:Amino acid permease}
A00666	{Contig11:828780:830086:+}	{KIL94158.1; hypothetical protein FAVG1_02720 [Fusarium avenaceum]}	{NA}	{fvr:FVEG_11828; }	{NA}	{NA}	{GO:0016021; integral to membrane; cellular_component GO:0007131; reciprocal meiotic recombination; biological_process GO:0008855; exodeoxyribonuclease VII activity; molecular_function GO:0005737; cytoplasm; cellular_component GO:0005940; septin ring; cellular_component GO:0031514; motile cilium; cellular_component GO:0017119; Golgi transport complex; cellular_component GO:0000776; kinetochore; c…	{NA}	{NA}	{NA}	{NA}	{NA}	{PF06009:Laminin Domain II PF04111:Autophagy protein Apg6 PF13851:Growth-arrest specific micro-tubule binding PF15898:cGMP-dependent protein kinase interacting domain PF00170:bZIP transcription factor PF07106:Tat binding protein 1(TBP-1)-interacting protein (TBPIP) PF02601:Exonuclease VII, large subunit PF04871:Uso1 / p115 like vesicle tethering protein, C terminal region PF17078:SWI5-dependent H…
A00667	{Contig11:835066:835680:+}	{KPM36031.1; hypothetical protein AK830_g10532 [Neonectria ditissima]}	{NA}	{fpu:FPSE_02404; K22213 PATG 6-methylsalicylate decarboxylase 4.1.1.52 }	{NA}	{NA}	{GO:0016787; hydrolase activity; molecular_function}	{NA}	{NA}	{NA}	{NA}	{NA}	{PF04909:Amidohydrolase}
A00668	{Contig11:13022:13813:-}	{XP_018250387.1; hypothetical protein FOXG_11962 [Fusarium oxysporum FOSC 3-a|Fusarium oxysporum Fo5176|Fusarium oxysporum f. sp. conglutinans race 2 54008|Fusarium oxysporum f. sp. cubense race 1|Fusarium oxysporum f. sp. cubense race 4|Fusarium oxysporum f. sp. cubense tropical race 4 54006|Fusarium oxysporum f. sp. lycopersici 4287|Fusarium oxysporum f. sp. melonis 26406|Fusarium oxysporum f. …	{P09351; Spherulin-1B }	{fox:FOXG_11962; }	{NA}	{NA}	{GO:0045735; NA}	{NA}	{NA}	{NA}	{YES}	{NA}	{PF00190:Cupin}
A00669	{Contig11:66176:68014:-}	{EMT67412.1; hypothetical protein FOC4_g10005502 [Fusarium oxysporum f. sp. cubense race 4|Fusarium oxysporum f. sp. cubense tropical race 4 54006]}	{NA}	{fox:FOXG_13411; }	{NA}	{NA}	{GO:0006355; regulation of transcription, DNA-dependent; biological_process GO:0008270; zinc ion binding; molecular_function GO:0000981; sequence-specific DNA binding RNA polymerase II transcription factor activity; molecular_function GO:0005634; nucleus; cellular_component}	{NA}	{NA}	{NA}	{NA}	{NA}	{PF00172:Fungal Zn(2)-Cys(6) binuclear cluster domain}
A00670	{Contig11:836533:837261:+}	{XP_018154076.1; Endo-1,4-beta-xylanase B [Colletotrichum higginsianum IMI 349063]}	{NA}	{fox:FOXG_17619; }	{NA}	{NA}	{GO:0016787; hydrolase activity; molecular_function GO:0008152; NA GO:0006508; proteolysis; biological_process GO:0008236; serine-type peptidase activity; molecular_function}	{NA}	{NA}	{NA}	{NA}	{NA}	{PF01738:Dienelactone hydrolase family PF00326:Prolyl oligopeptidase family PF07859:alpha/beta hydrolase fold PF02230:Phospholipase/Carboxylesterase PF02129:X-Pro dipeptidyl-peptidase (S15 family)}
A00671	{Contig11:839689:841263:-}	{KIL94134.1; hypothetical protein FAVG1_02696 [Fusarium avenaceum]}	{NA}	{fox:FOXG_13357; }	{NA}	{NA}	{GO:0016705; oxidoreductase activity, acting on paired donors, with incorporation or reduction of molecular oxygen; molecular_function GO:0005506; iron ion binding; molecular_function GO:0055114; oxidation-reduction process; biological_process GO:0020037; heme binding; molecular_function}	{NA}	{NA}	{FFUJ_14846m.01; E-classP450,groupIV P450_122 http://p450.riceblast.snu.ac.kr/class.php?a=dv_sequence&id=49618&spe_id=394752&ref_id=62506}	{NA}	{NA}	{PF00067:Cytochrome P450}
A00672	{Contig11:841646:842680:-}	{KLO82421.1; endonuclease/exonuclease/phosphatase family protein [Fusarium fujikuroi]}	{NA}	{fvr:FVEG_17177; K19619 TDP2 tyrosyl-DNA phosphodiesterase 2 3.1.4.- }	{NA}	{NA}	{NA}	{NA}	{NA}	{NA}	{NA}	{NA}	{NA}
A00673	{Contig11:843180:844595:-}	{KIL94132.1; hypothetical protein FAVG1_02694 [Fusarium avenaceum]}	{NA}	{fox:FOXG_13355; }	{NA}	{NA}	{NA}	{NA}	{NA}	{NA}	{NA}	{SCB65023.1_; GH145 L-Rhalpha-alpha-1,4-GlcA alpha-L-rhamnohydrolase (EC 3.2.1.-) Created after Munoz-Munoz et al., Proc. Natl. Acad. Sci. USA (2017) (PMID=28396425); these enzymes hydrolyze a-L-rhamnose residues linked to position 4 of a glucuronic acid using an unusual catalytic machinery comprising a histidine residue. The active site of these a-L-rhamnosidases is located on the opposite side …	{NA}
A00674	{Contig11:846654:848209:+}	{RBQ91172.1; hypothetical protein FVER53263_12181 [Fusarium verticillioides]}	{NA}	{fvr:FVEG_12181; }	{NA}	{NA}	{GO:0032259; methylation; biological_process GO:0008168; methyltransferase activity; molecular_function GO:0006400; tRNA modification; biological_process GO:0008176; tRNA (guanine-N7-)-methyltransferase activity; molecular_function GO:0008152; NA GO:0008171; O-methyltransferase activity; molecular_function}	{NA}	{NA}	{NA}	{NA}	{NA}	{PF00891:O-methyltransferase PF05175:Methyltransferase small domain PF01209:ubiE/COQ5 methyltransferase family PF02390:Putative methyltransferase PF01728:FtsJ-like methyltransferase PF08241:Methyltransferase domain}
A00675	{Contig11:848484:849278:-}	{CVK85504.1; probable acetylesterase [Fusarium proliferatum]}	{NA}	{fox:FOXG_13366; }	{NA}	{NA}	{GO:0016788; hydrolase activity, acting on ester bonds; molecular_function}	{NA}	{NA}	{NA}	{YES}	{CCT67804.1_; CE12 pectin acetylesterase (EC 3.1.1.-); rhamnogalacturonan acetylesterase (EC 3.1.1.-); acetyl xylan esterase (EC 3.1.1.72) -}	{PF00657:GDSL-like Lipase/Acylhydrolase}
A00676	{Contig11:850256:852094:-}	{EWZ80543.1; hypothetical protein FOWG_15275 [Fusarium oxysporum f. sp. lycopersici MN25]}	{NA}	{fox:FOXG_13367; }	{NA}	{NA}	{GO:0005634; nucleus; cellular_component GO:0006351; transcription, DNA-dependent; biological_process GO:0008270; zinc ion binding; molecular_function GO:0003677; DNA binding; molecular_function}	{NA}	{NA}	{NA}	{NA}	{NA}	{PF04082:Fungal specific transcription factor domain }
A00677	{Contig11:854107:855000:+}	{KPA36594.1; set protein 5 [Fusarium langsethiae]}	{NA}	{fvr:FVEG_12177; }	{NA}	{NA}	{GO:0005515; protein binding; molecular_function}	{NA}	{NA}	{NA}	{NA}	{NA}	{PF00856:SET domain}
A00678	{Contig11:856184:858085:-}	{KIL94141.1; hypothetical protein FAVG1_02703 [Fusarium avenaceum]}	{Q870L2; Siderophore iron transporter mirB }	{fpu:FPSE_05681; }	{NA}	{gnl|TC-DB|Q3ZZY5; 2.A.1.16.8 Putative MFS transporter OS=Gibberella moniliformis GN=mfs PE=4 SV=1}	{GO:0016021; integral to membrane; cellular_component GO:0055085; transmembrane transport; biological_process}	{NA}	{NA}	{NA}	{NA}	{NA}	{PF07690:Major Facilitator Superfamily}
A00679	{Contig11:859441:861009:+}	{KIL94142.1; hypothetical protein FAVG1_02704 [Fusarium avenaceum]}	{NA}	{nhe:NECHADRAFT_52023; }	{NA}	{NA}	{NA}	{NA}	{NA}	{NA}	{NA}	{NA}	{NA}
A00680	{Contig11:68535:69611:+}	{EGU86492.1; hypothetical protein FOXB_03005 [Fusarium oxysporum Fo5176]}	{Q7T2D1; Retinol dehydrogenase 10-B }	{fox:FOXG_13412; }	{NA}	{NA}	{GO:0006694; steroid biosynthetic process; biological_process GO:0050662; coenzyme binding; molecular_function GO:0016616; oxidoreductase activity, acting on the CH-OH group of donors, NAD or NADP as acceptor; molecular_function GO:0051287; NAD binding; molecular_function GO:0003854; 3-beta-hydroxy-delta5-steroid dehydrogenase activity; molecular_function GO:0055114; oxidation-reduction process; …	{NA}	{NA}	{NA}	{NA}	{NA}	{PF01370:NAD dependent epimerase/dehydratase family PF01073:3-beta hydroxysteroid dehydrogenase/isomerase family PF02826:D-isomer specific 2-hydroxyacid dehydrogenase, NAD binding domain}
A00681	{Contig11:861163:862929:-}	{KIL94143.1; hypothetical protein FAVG1_02705 [Fusarium avenaceum]}	{NA}	{fox:FOXG_13374; }	{NA}	{NA}	{GO:0016491; oxidoreductase activity; molecular_function GO:0055114; oxidation-reduction process; biological_process}	{NA}	{NA}	{NA}	{YES}	{NA}	{PF12831:FAD dependent oxidoreductase}
A00682	{Contig11:865476:868112:+}	{XP_018759559.1; hypothetical protein FVEG_17102 [Fusarium verticillioides 7600]}	{NA}	{fvr:FVEG_17102; }	{NA}	{NA}	{GO:0006351; transcription, DNA-dependent; biological_process GO:0008270; zinc ion binding; molecular_function GO:0005634; nucleus; cellular_component GO:0000981; sequence-specific DNA binding RNA polymerase II transcription factor activity; molecular_function GO:0003677; DNA binding; molecular_function GO:0006355; regulation of transcription, DNA-dependent; biological_process}	{PHI:1780; I1S396 GzZC095 5518 Fusarium graminearum Fusarium ear blight Triticum (related: wheat) transcription factor Gene deletion unaffected pathogenicity}	{NA}	{NA}	{NA}	{NA}	{PF04082:Fungal specific transcription factor domain PF00172:Fungal Zn(2)-Cys(6) binuclear cluster domain}
A00683	{Contig11:868723:873385:-}	{EWY82442.1; ATPase [Fusarium oxysporum FOSC 3-a]}	{I1RL06; ZEB2-regulated ABC transporter 1 }	{fvr:FVEG_11813; }	{YOR153w; KOG0065 Pleiotropic drug resistance proteins (PDR1-15), ABC superfamily Q Secondary metabolites biosynthesis, transport and catabolism ;}	{gnl|TC-DB|P43071; 3.A.1.205.4 Multidrug resistance protein CDR1 - Candida albicans (Yeast).}	{GO:0042626; ATPase activity, coupled to transmembrane movement of substances; molecular_function GO:0005525; GTP binding; molecular_function GO:0006810; transport; biological_process GO:0003924; GTPase activity; molecular_function GO:0016021; integral to membrane; cellular_component GO:0005524; ATP binding; molecular_function GO:0016020; membrane; cellular_component GO:0016887; ATPase activity; …	{PHI:4230; E9RBG1 abcB 746128 Aspergillus fumigatus Invasive pulmonary aspergillosis Galleria mellonella (related: greater wax moth) ABC transporter-encoding genes Gene deletion: full reduced virulence}	{O13407_MAGGR; ABC1 AAB86640.1 1619 Magnaporthe grisea 148305 SIMILARITY: Belongs to the ABC transporter superfamily. 9927411 Unknown {ID:PF01061; Description: ABC2_membrane} {ID:PF00005; Description: ABC2_membrane} {ID:PF06422; Description: ABC_tran} Digitaria (Poaceae) herb Leaf spot Leaf Spot {ID:0016021; Method: IEA:InterPro; Description: C:integral to membrane} {ID:0005524; Method: IEA:UniPr…	{NA}	{NA}	{NA}	{PF00005:ABC transporter PF01061:ABC-2 type transporter PF06422:CDR ABC transporter PF13304:AAA domain, putative AbiEii toxin, Type IV TA system PF03193:Protein of unknown function, DUF258 PF00004:ATPase family associated with various cellular activities (AAA)}
A00684	{Contig11:875558:876841:+}	{KDN63931.1; hypothetical protein CSUB01_06564 [Colletotrichum sublineola]}	{NA}	{ttt:THITE_2122888; }	{NA}	{NA}	{GO:0006468; protein phosphorylation; biological_process GO:0004672; protein kinase activity; molecular_function GO:0005524; ATP binding; molecular_function}	{NA}	{NA}	{NA}	{NA}	{NA}	{PF00069:Protein kinase domain}
A00685	{Contig11:880553:881527:-}	{EXA36635.1; hypothetical protein FOVG_12537 [Fusarium oxysporum f. sp. pisi HDV247|Fusarium oxysporum f. sp. raphani 54005]}	{NA}	{fox:FOXG_13352; }	{NA}	{NA}	{NA}	{NA}	{NA}	{NA}	{NA}	{NA}	{NA}
A00686	{Contig11:883606:885694:+}	{ENH64925.1; hypothetical protein FOC1_g10005695 [Fusarium oxysporum f. sp. cubense race 1]}	{NA}	{fox:FOXG_13351; }	{NA}	{NA}	{NA}	{NA}	{NA}	{NA}	{NA}	{NA}	{NA}
A00687	{Contig11:886856:888648:+}	{KIL94128.1; hypothetical protein FAVG1_02690 [Fusarium avenaceum]}	{P15380; Proline-specific permease }	{fox:FOXG_13350; K16261 YAT yeast amino acid transporter -- }	{YOR348c; KOG1286 Amino acid transporters E Amino acid transport and metabolism ;}	{gnl|TC-DB|P15380; 2.A.3.10.3 Proline-specific permease - Saccharomyces cerevisiae (Baker's yeast).}	{GO:0016020; membrane; cellular_component GO:0003333; amino acid transmembrane transport; biological_process GO:0006810; transport; biological_process GO:0055085; transmembrane transport; biological_process GO:0015171; amino acid transmembrane transporter activity; molecular_function}	{NA}	{NA}	{NA}	{NA}	{NA}	{PF00324:Amino acid permease PF13520:Amino acid permease}
A00688	{Contig11:890266:891741:+}	{EGU82539.1; hypothetical protein FOXB_06955 [Fusarium oxysporum]}	{D4B5N0; Metallocarboxypeptidase A-like protein ARB_03789 }	{fox:FOXG_13348; }	{NA}	{NA}	{GO:0008270; zinc ion binding; molecular_function GO:0006508; proteolysis; biological_process GO:0004181; metallocarboxypeptidase activity; molecular_function}	{NA}	{MCPAL_ARTBC; ARB_03789 EFE29358.1 416 Arthroderma benhamiae 663331 FUNCTION: Extracellular metalloprotease that contributes to pathogenicity (By similarity).; COFACTOR: Binds 1 zinc ion per subunit (By similarity).; SUBCELLULAR LOCATION: Secreted (By similarity).; SIMILARITY: Belongs to the peptidase M14 family. 21247460 XP_003015506.1, XM_003015460.1 {ID:PF00246; Description: Peptidase_M14} {ID…	{NA}	{YES}	{NA}	{PF00246:Zinc carboxypeptidase}
A00689	{Contig11:893468:893864:-}	{EXA30308.1; hypothetical protein FOVG_18305 [Fusarium oxysporum f. sp. pisi HDV247]}	{NA}	{NA}	{NA}	{NA}	{GO:0016337; cell-cell adhesion; biological_process GO:0016020; membrane; cellular_component}	{NA}	{NA}	{NA}	{YES}	{NA}	{PF08964:Beta/Gamma crystallin}
A00690	{Contig11:896657:897271:+}	{EXA29870.1; hypothetical protein FOVG_18678 [Fusarium oxysporum f. sp. pisi HDV247]}	{NA}	{fvr:FVEG_10764; }	{NA}	{NA}	{NA}	{NA}	{NA}	{NA}	{YES}	{NA}	{NA}
A00691	{Contig11:70016:71164:+}	{EGU86491.1; hypothetical protein FOXB_03004 [Fusarium oxysporum Fo5176|Fusarium oxysporum f. sp. conglutinans race 2 54008]}	{NA}	{fox:FOXG_13413; }	{NA}	{NA}	{GO:0008152; NA GO:0016787; hydrolase activity; molecular_function}	{NA}	{NA}	{NA}	{NA}	{NA}	{PF07859:alpha/beta hydrolase fold}
A00692	{Contig11:899112:899668:+}	{XP_003042599.1; hypothetical protein NECHADRAFT_42279 [Nectria haematococca mpVI 77-13-4]}	{NA}	{nhe:NECHADRAFT_42279; }	{NA}	{NA}	{GO:0016846; carbon-sulfur lyase activity; molecular_function GO:0008152; NA GO:0008897; holo-[acyl-carrier-protein] synthase activity; molecular_function GO:0000287; magnesium ion binding; molecular_function}	{NA}	{NA}	{NA}	{NA}	{NA}	{PF04828:Glutathione-dependent formaldehyde-activating enzyme PF01648:4'-phosphopantetheinyl transferase superfamily}
A00693	{Contig11:900190:901383:-}	{KFY40205.1; hypothetical protein V494_03610 [Pseudogymnoascus sp. VKM F-4513 FW-928]}	{NA}	{NA}	{NA}	{NA}	{NA}	{NA}	{NA}	{NA}	{NA}	{NA}	{NA}
A00694	{Contig11:903061:903570:+}	{NA}	{NA}	{NA}	{NA}	{NA}	{GO:0009401; phosphoenolpyruvate-dependent sugar phosphotransferase system; biological_process GO:0048193; Golgi vesicle transport; biological_process GO:0016020; membrane; cellular_component GO:0005886; plasma membrane; cellular_component GO:0006810; transport; biological_process GO:0008855; exodeoxyribonuclease VII activity; molecular_function GO:0042407; cristae formation; biological_process G…	{NA}	{NA}	{NA}	{NA}	{NA}	{PF02255:PTS system, Lactose/Cellobiose specific IIA subunit PF04632:Fusaric acid resistance protein family PF02601:Exonuclease VII, large subunit PF04043:Plant invertase/pectin methylesterase inhibitor PF09769:Apolipoprotein O PF09177:Syntaxin 6, N-terminal}
A00695	{Contig11:906084:906467:+}	{KIL94119.1; hypothetical protein FAVG1_02681 [Fusarium avenaceum]}	{NA}	{fgr:FGSG_11233; }	{NA}	{NA}	{NA}	{NA}	{NA}	{NA}	{NA}	{NA}	{NA}
A00696	{Contig11:907780:909231:+}	{EXA30009.1; hypothetical protein FOVG_18571 [Fusarium oxysporum f. sp. pisi HDV247]}	{NA}	{fox:FOXG_17334; }	{NA}	{NA}	{GO:0071949; FAD binding; molecular_function GO:0016491; oxidoreductase activity; molecular_function GO:0006779; porphyrin biosynthetic process; biological_process GO:0019354; siroheme biosynthetic process; biological_process GO:0050660; flavin adenine dinucleotide binding; molecular_function GO:0043115; precorrin-2 dehydrogenase activity; molecular_function GO:0055114; oxidation-reduction proces…	{NA}	{NA}	{NA}	{YES}	{NA}	{PF01266:FAD dependent oxidoreductase PF01593:Flavin containing amine oxidoreductase PF01134:Glucose inhibited division protein A PF13241:Putative NAD(P)-binding PF12831:FAD dependent oxidoreductase PF01494:FAD binding domain PF00070:Pyridine nucleotide-disulphide oxidoreductase PF07992:Pyridine nucleotide-disulphide oxidoreductase}
A00697	{Contig11:909845:911052:+}	{EXA36668.1; hypothetical protein FOVG_12556 [Fusarium oxysporum]}	{NA}	{fox:FOXG_13338; }	{NA}	{NA}	{GO:0003824; NA GO:0030151; molybdenum ion binding; molecular_function GO:0030170; pyridoxal phosphate binding; molecular_function}	{NA}	{NA}	{NA}	{NA}	{NA}	{PF03473:MOSC domain}
A00698	{Contig11:911355:912298:-}	{CVK87666.1; uncharacterized protein FMAN_05423 [Fusarium mangiferae]}	{NA}	{fpu:FPSE_02169; }	{NA}	{NA}	{GO:0008152; NA GO:0045202; NA GO:0046872; metal ion binding; molecular_function GO:0008168; methyltransferase activity; molecular_function}	{NA}	{NA}	{NA}	{NA}	{NA}	{PF08241:Methyltransferase domain PF05715:Piccolo Zn-finger}
A00699	{Contig11:913232:914918:-}	{KPM44080.1; hypothetical protein AK830_g2409 [Neonectria ditissima]}	{NA}	{nhe:NECHADRAFT_70613; }	{NA}	{NA}	{GO:0055085; transmembrane transport; biological_process GO:0016021; integral to membrane; cellular_component}	{NA}	{NA}	{NA}	{NA}	{NA}	{PF07690:Major Facilitator Superfamily}
A00700	{Contig11:916717:923571:-}	{CEF77267.1; unnamed protein product [Fusarium graminearum]}	{NA}	{fgr:FGSG_08826; }	{NA}	{NA}	{GO:0016301; kinase activity; molecular_function GO:0043531; ADP binding; molecular_function GO:0005524; ATP binding; molecular_function}	{NA}	{NA}	{NA}	{NA}	{NA}	{PF06414:Zeta toxin PF00931:NB-ARC domain}
A00701	{Contig11:927971:929921:+}	{EXM22778.1; hypothetical protein FOTG_09542 [Fusarium oxysporum f. sp. vasinfectum 25433]}	{NA}	{fvr:FVEG_12210; }	{NA}	{NA}	{NA}	{NA}	{NA}	{NA}	{NA}	{NA}	{NA}
A00702	{Contig11:72020:73486:+}	{KIL94180.1; hypothetical protein FAVG1_02742 [Fusarium avenaceum]}	{A0R665; FAD-containing monooxygenase EthA }	{fgr:FGSG_11298; }	{NA}	{NA}	{GO:0016491; oxidoreductase activity; molecular_function GO:0055114; oxidation-reduction process; biological_process GO:0004499; flavin-containing monooxygenase activity; molecular_function GO:0050660; flavin adenine dinucleotide binding; molecular_function GO:0050661; NADP binding; molecular_function GO:0008033; tRNA processing; biological_process GO:0008924; malate dehydrogenase (quinone) activ…	{NA}	{NA}	{NA}	{NA}	{NA}	{PF00743:Flavin-binding monooxygenase-like PF01266:FAD dependent oxidoreductase PF01134:Glucose inhibited division protein A PF12831:FAD dependent oxidoreductase PF06039:Malate:quinone oxidoreductase (Mqo) PF07992:Pyridine nucleotide-disulphide oxidoreductase PF00070:Pyridine nucleotide-disulphide oxidoreductase}
A00703	{Contig11:930225:931049:-}	{EWY82363.1; hypothetical protein FOYG_14473 [Fusarium oxysporum FOSC 3-a]}	{NA}	{fox:FOXG_13329; }	{NA}	{NA}	{GO:0050662; coenzyme binding; molecular_function GO:0016491; oxidoreductase activity; molecular_function GO:0055114; oxidation-reduction process; biological_process GO:0003824; NA GO:0003857; 3-hydroxyacyl-CoA dehydrogenase activity; molecular_function GO:0006631; fatty acid metabolic process; biological_process}	{NA}	{NA}	{NA}	{NA}	{NA}	{PF02737:3-hydroxyacyl-CoA dehydrogenase, NAD binding domain PF01370:NAD dependent epimerase/dehydratase family}
A00704	{Contig11:933676:934948:-}	{RBR09322.1; hypothetical protein FIESC28_09930 [Fusarium sp. FIESC_28]}	{Q9UUN9; Aldehyde reductase 2 }	{fpu:FPSE_07597; }	{NA}	{NA}	{GO:0006694; steroid biosynthetic process; biological_process GO:0050662; coenzyme binding; molecular_function GO:0016616; oxidoreductase activity, acting on the CH-OH group of donors, NAD or NADP as acceptor; molecular_function GO:0003854; 3-beta-hydroxy-delta5-steroid dehydrogenase activity; molecular_function GO:0055114; oxidation-reduction process; biological_process GO:0003824; NA}	{NA}	{NA}	{NA}	{NA}	{NA}	{PF01370:NAD dependent epimerase/dehydratase family PF01073:3-beta hydroxysteroid dehydrogenase/isomerase family}
A00705	{Contig11:936008:937636:-}	{KIL93912.1; hypothetical protein FAVG1_02474 [Fusarium avenaceum]}	{NA}	{nhe:NECHADRAFT_64360; }	{NA}	{NA}	{GO:0055085; transmembrane transport; biological_process GO:0016021; integral to membrane; cellular_component}	{NA}	{NA}	{NA}	{NA}	{NA}	{PF07690:Major Facilitator Superfamily}
A00706	{Contig11:939872:940781:+}	{XP_018141281.1; NAD P-binding protein [Pochonia chlamydosporia 170]}	{P37769; 2-dehydro-3-deoxy-D-gluconate 5-dehydrogenase }	{nhe:NECHADRAFT_52364; K00065 kduD 2-dehydro-3-deoxy-D-gluconate 5-dehydrogenase 1.1.1.127 Metabolism; Carbohydrate metabolism; Pentose and glucuronate interconversions [PATH:ko00040]}	{NA}	{NA}	{GO:0004488; methylenetetrahydrofolate dehydrogenase (NADP+) activity; molecular_function GO:0004375; glycine dehydrogenase (decarboxylating) activity; molecular_function GO:0055114; oxidation-reduction process; biological_process GO:0003824; NA GO:0006546; glycine catabolic process; biological_process GO:0050662; coenzyme binding; molecular_function}	{NA}	{NA}	{NA}	{NA}	{NA}	{PF02882:Tetrahydrofolate dehydrogenase/cyclohydrolase, NAD(P)-binding domain PF01370:NAD dependent epimerase/dehydratase family PF02347:Glycine cleavage system P-protein}
A00707	{Contig11:941338:942555:-}	{XP_018141280.1; oxidoreductase family, NAD-binding rossmann fold domain-containing protein [Pochonia chlamydosporia 170]}	{Q8GAK6; D-xylose dehydrogenase }	{camu:CA2015_4794; }	{NA}	{NA}	{GO:0016491; oxidoreductase activity; molecular_function GO:0055114; oxidation-reduction process; biological_process GO:0008152; NA}	{NA}	{NA}	{NA}	{NA}	{NA}	{PF01408:Oxidoreductase family, NAD-binding Rossmann fold PF02894:Oxidoreductase family, C-terminal alpha/beta domain}
A00708	{Contig11:950012:953451:+}	{XP_025587340.1; uncharacterized protein FVRRES_00132 [Fusarium venenatum]}	{Q12556; Copper amine oxidase 1 }	{fvr:FVEG_12223; K00276 AOC3, AOC2, tynA primary-amine oxidase 1.4.3.21 Metabolism; Amino acid metabolism; Glycine, serine and threonine metabolism [PATH:ko00260] Metabolism; Amino acid metabolism; Tyrosine metabolism [PATH:ko00350] Metabolism; Amino acid metabolism; Phenylalanine metabolism [PATH:ko00360] Metabolism; Metabolism of other amino acids; beta-Alanine metabolism [PATH:ko00410] Metabol…	{At2g42490; KOG1186 Copper amine oxidase Q Secondary metabolites biosynthesis, transport and catabolism ;}	{NA}	{GO:0005507; copper ion binding; molecular_function GO:0009308; amine metabolic process; biological_process GO:0003855; 3-dehydroquinate dehydratase activity; molecular_function GO:0048038; quinone binding; molecular_function GO:0008131; primary amine oxidase activity; molecular_function GO:0055114; oxidation-reduction process; biological_process}	{NA}	{NA}	{NA}	{NA}	{NA}	{PF02728:Copper amine oxidase, N3 domain PF02727:Copper amine oxidase, N2 domain PF01179:Copper amine oxidase, enzyme domain PF01220:Dehydroquinase class II}
A00709	{Contig11:953631:954398:-}	{XP_018146081.1; hypothetical protein VFPPC_13814 [Pochonia chlamydosporia 170]}	{NA}	{fox:FOXG_05609; }	{NA}	{NA}	{NA}	{NA}	{NA}	{NA}	{NA}	{NA}	{NA}
A00710	{Contig11:959140:959736:+}	{PNP74647.1; hypothetical protein FNYG_11983 [Fusarium nygamai]}	{NA}	{fox:FOXG_10790; }	{NA}	{NA}	{GO:0005634; nucleus; cellular_component GO:0003682; chromatin binding; molecular_function GO:0003677; DNA binding; molecular_function GO:0000775; chromosome, centromeric region; cellular_component}	{NA}	{NA}	{NA}	{YES}	{NA}	{PF09026:Centromere protein B dimerisation domain}
A00711	{Contig11:960556:960991:-}	{SCO42679.1; uncharacterized protein FFMR_06900 [Fusarium fujikuroi]}	{NA}	{NA}	{NA}	{NA}	{GO:0016758; transferase activity, transferring hexosyl groups; molecular_function GO:0008152; NA}	{NA}	{NA}	{NA}	{NA}	{NA}	{PF00201:UDP-glucoronosyl and UDP-glucosyl transferase}
A00712	{Contig11:961465:963026:+}	{XP_024744350.1; hypothetical protein K444DRAFT_649415 [Meliniomyces bicolor E]}	{NA}	{fox:FOXG_13326; }	{NA}	{NA}	{GO:0015979; photosynthesis; biological_process GO:0009523; photosystem II; cellular_component GO:0046872; metal ion binding; molecular_function GO:0016021; integral to membrane; cellular_component GO:0016747; transferase activity, transferring acyl groups other than amino-acyl groups; molecular_function}	{NA}	{NA}	{NA}	{NA}	{NA}	{PF02458:Transferase family PF00284:Lumenal portion of Cytochrome b559, alpha (gene psbE) subunit}
A00713	{Contig11:74927:76182:+}	{KFZ19572.1; hypothetical protein V502_03536 [Pseudogymnoascus sp. VKM F-4520 FW-2644]}	{P46239; Putative endoglucanase type F }	{pan:PODANSg2239; K01181 E3.2.1.8, xynA endo-1,4-beta-xylanase 3.2.1.8 }	{NA}	{NA}	{GO:0030248; cellulose binding; molecular_function GO:0005576; NA GO:0009341; beta-galactosidase complex; cellular_component GO:0004553; hydrolase activity, hydrolyzing O-glycosyl compounds; molecular_function GO:0004565; beta-galactosidase activity; molecular_function GO:0005975; carbohydrate metabolic process; biological_process}	{PHI:569; O59937 XYL3 5507 Fusarium oxysporum Vascular wilt Solanum lycopersicum (related: tomato) "Endo-beta-1 NA GO}	{O59937_FUSOX; XYL3 AAC06239.1 384 Fusarium oxysporum 59765 SIMILARITY: Belongs to the glycosyl hydrolase 10 (cellulase F) family. 10323234 Unknown {ID:PF00734; Description: CBM_1} {ID:PF00331; Description: CBM_1} Multiple genera in multiple families plants Blights, wilts, rots of various sorts Blight {ID:0005576; Method: IEA:InterPro; Description: C:extracellular region} {ID:0043169; Method: IEA…	{NA}	{YES}	{CAP65124.1_; CBM1 Modules of approx. 40 residues found almost exclusively in fungi. The cellulose-binding function has been demonstrated in many cases, and appears to be mediated by three aromatic residues separated by about 10.4 angstrom and which form a flat surface. The only non-fungal occurence of CBM1 is in an algal non-hydrolytic polysaccharide-binding protein which is composed of four rep…	{PF02449:Beta-galactosidase PF00331:Glycosyl hydrolase family 10 PF00734:Fungal cellulose binding domain}
A00714	{Contig11:963297:964434:-}	{XP_018252515.1; hypothetical protein FOXG_13325 [Fusarium oxysporum FOSC 3-a|Fusarium oxysporum Fo47|Fusarium oxysporum f. sp. cubense race 4|Fusarium oxysporum f. sp. cubense tropical race 4 54006|Fusarium oxysporum f. sp. lycopersici 4287|Fusarium oxysporum f. sp. lycopersici MN25|Fusarium oxysporum f. sp. radicis-cucumerinum|Fusarium oxysporum f. sp. radicis-lycopersici 26381|Fusarium oxyspor…	{NA}	{fox:FOXG_13325; }	{NA}	{NA}	{GO:0016021; integral to membrane; cellular_component GO:0016765; transferase activity, transferring alkyl or aryl (other than methyl) groups; molecular_function}	{NA}	{NA}	{NA}	{NA}	{NA}	{PF01040:UbiA prenyltransferase family}
A00715	{Contig11:965071:967051:+}	{XP_018252514.1; hypothetical protein FOXG_13324 [Fusarium oxysporum f. sp. lycopersici 4287]}	{NA}	{fox:FOXG_13324; }	{NA}	{NA}	{GO:0020037; heme binding; molecular_function GO:0016705; oxidoreductase activity, acting on paired donors, with incorporation or reduction of molecular oxygen; molecular_function GO:0055114; oxidation-reduction process; biological_process GO:0005506; iron ion binding; molecular_function}	{NA}	{NA}	{FOXG_13324T0; E-classP450,groupIV P450_Fol372 http://p450.riceblast.snu.ac.kr/class.php?a=dv_sequence&id=49307&spe_id=5448&ref_id=63399}	{NA}	{NA}	{PF00067:Cytochrome P450}
A00716	{Contig11:967451:968488:-}	{CVK86055.1; related to epoxide hydrolase [Fusarium mangiferae]}	{NA}	{fox:FOXG_13323; }	{NA}	{NA}	{NA}	{NA}	{NA}	{NA}	{NA}	{NA}	{NA}
A00717	{Contig11:968836:970268:+}	{KIL93914.1; hypothetical protein FAVG1_02476 [Fusarium avenaceum]}	{NA}	{fox:FOXG_13322; }	{NA}	{NA}	{GO:0009820; alkaloid metabolic process; biological_process GO:0016765; transferase activity, transferring alkyl or aryl (other than methyl) groups; molecular_function}	{NA}	{NA}	{NA}	{NA}	{NA}	{PF11991:Tryptophan dimethylallyltransferase}
A00718	{Contig11:970774:972408:-}	{OBS22712.1; hypothetical protein FPOA_09044 [Fusarium poae]}	{NA}	{fox:FOXG_13312; }	{NA}	{NA}	{GO:0005634; nucleus; cellular_component GO:0008270; zinc ion binding; molecular_function GO:0006351; transcription, DNA-dependent; biological_process GO:0003677; DNA binding; molecular_function}	{PHI:1724; I1SAE9 GzZC039 5518 Fusarium graminearum Fusarium ear blight Triticum (related: wheat) transcription factor Gene deletion unaffected pathogenicity}	{NA}	{NA}	{NA}	{NA}	{PF04082:Fungal specific transcription factor domain }
A00719	{Contig11:973652:974467:+}	{PNP77066.1; hypothetical protein FNYG_09679 [Fusarium nygamai]}	{Q5RLY7; Cysteine dioxygenase }	{fvr:FVEG_12228; K00456 CDO1 cysteine dioxygenase 1.13.11.20 Metabolism; Amino acid metabolism; Cysteine and methionine metabolism [PATH:ko00270] Metabolism; Metabolism of other amino acids; Taurine and hypotaurine metabolism [PATH:ko00430] Metabolism; Global and overview maps; Metabolic pathways [PATH:ko01100]}	{CE28465; KOG4064 Cysteine dioxygenase CDO1 E Amino acid transport and metabolism ;}	{NA}	{GO:0016702; oxidoreductase activity, acting on single donors with incorporation of molecular oxygen, incorporation of two atoms of oxygen; molecular_function GO:0005506; iron ion binding; molecular_function GO:0055114; oxidation-reduction process; biological_process}	{NA}	{NA}	{NA}	{NA}	{NA}	{PF07847:Protein of unknown function (DUF1637) PF05995:Cysteine dioxygenase type I}
A00720	{Contig11:976334:1007382:+}	{RBQ70421.1; hypothetical protein FVER14953_12234 [Fusarium verticillioides]}	{NA}	{fvr:FVEG_12234; }	{NA}	{NA}	{GO:0004222; metalloendopeptidase activity; molecular_function GO:0015886; heme transport; biological_process GO:0006351; transcription, DNA-dependent; biological_process GO:0008270; zinc ion binding; molecular_function GO:0016021; integral to membrane; cellular_component GO:0006508; proteolysis; biological_process GO:0005634; nucleus; cellular_component GO:0017004; cytochrome complex assembly; b…	{PHI:1725; I1SAE7 GzZC040 5518 Fusarium graminearum Fusarium ear blight Triticum (related: wheat) transcription factor Gene deletion unaffected pathogenicity}	{NA}	{NA}	{NA}	{NA}	{PF10462:Peptidase M66 PF01421:Reprolysin (M12B) family zinc metalloprotease PF04995:Heme exporter protein D (CcmD) PF04082:Fungal specific transcription factor domain }
A00721	{Contig11:1010210:1011257:+}	{EXA36710.1; hypothetical protein FOVG_12594 [Fusarium oxysporum f. sp. pisi HDV247]}	{NA}	{fox:FOXG_13304; }	{NA}	{NA}	{NA}	{NA}	{NA}	{NA}	{NA}	{NA}	{NA}
A00722	{Contig11:1011907:1013369:+}	{EWY82331.1; hypothetical protein FOYG_14444 [Fusarium oxysporum FOSC 3-a]}	{NA}	{fox:FOXG_13303; }	{NA}	{NA}	{NA}	{NA}	{NA}	{NA}	{YES}	{NA}	{NA}
A00723	{Contig11:1015043:1020079:-}	{PBK71370.1; FAD/NAD-P-binding domain-containing protein [Armillaria solidipes]}	{NA}	{shs:STEHIDRAFT_88361; }	{NA}	{NA}	{GO:0006813; potassium ion transport; biological_process GO:0006631; fatty acid metabolic process; biological_process GO:0051287; NAD binding; molecular_function GO:0050661; NADP binding; molecular_function GO:0008677; 2-dehydropantoate 2-reductase activity; molecular_function GO:0055114; oxidation-reduction process; biological_process GO:0046168; glycerol-3-phosphate catabolic process; biologica…	{NA}	{NA}	{NA}	{NA}	{NA}	{PF00743:Flavin-binding monooxygenase-like PF01266:FAD dependent oxidoreductase PF01593:Flavin containing amine oxidoreductase PF01494:FAD binding domain PF02254:TrkA-N domain PF02558:Ketopantoate reductase PanE/ApbA PF01210:NAD-dependent glycerol-3-phosphate dehydrogenase N-terminus PF00070:Pyridine nucleotide-disulphide oxidoreductase PF07992:Pyridine nucleotide-disulphide oxidoreductase PF0273…
A00724	{Contig11:77345:83437:+}	{XP_018759608.1; hypothetical protein FVEG_11851 [Fusarium verticillioides 7600]}	{NA}	{fvr:FVEG_11851; }	{NA}	{NA}	{GO:0007049; cell cycle; biological_process GO:0070176; DRM complex; cellular_component GO:0016192; vesicle-mediated transport; biological_process GO:0030117; membrane coat; cellular_component GO:0006351; transcription, DNA-dependent; biological_process GO:0006886; intracellular protein transport; biological_process}	{NA}	{NA}	{NA}	{NA}	{NA}	{PF10044:Retinal tissue protein PF01602:Adaptin N terminal region}
A00725	{Contig11:1021169:1022296:-}	{PIG82464.1; hypothetical protein AARAC_004827 [Aspergillus arachidicola]}	{NA}	{pcs:Pc21g15140; K02510 hpaI, hpcH 4-hydroxy-2-oxoheptanedioate aldolase 4.1.2.52 Metabolism; Amino acid metabolism; Tyrosine metabolism [PATH:ko00350] Metabolism; Global and overview maps; Microbial metabolism in diverse environments [PATH:ko01120]}	{NA}	{NA}	{GO:0003824; NA}	{NA}	{NA}	{NA}	{NA}	{NA}	{PF03328:HpcH/HpaI aldolase/citrate lyase family}
A00726	{Contig11:1022887:1025147:+}	{XP_022497481.1; hypothetical protein AYO20_08204 [Fonsecaea nubica]}	{NA}	{NA}	{NA}	{NA}	{GO:0008152; NA GO:0008236; serine-type peptidase activity; molecular_function GO:0006508; proteolysis; biological_process GO:0016787; hydrolase activity; molecular_function}	{NA}	{NA}	{NA}	{NA}	{NA}	{PF00326:Prolyl oligopeptidase family PF07859:alpha/beta hydrolase fold}
A00727	{Contig11:1025454:1026296:-}	{NA}	{NA}	{NA}	{NA}	{NA}	{NA}	{NA}	{NA}	{NA}	{NA}	{NA}	{NA}
A00728	{Contig11:1026841:1029012:+}	{NA}	{NA}	{NA}	{NA}	{NA}	{GO:0003677; DNA binding; molecular_function GO:0005634; nucleus; cellular_component GO:0000981; sequence-specific DNA binding RNA polymerase II transcription factor activity; molecular_function GO:0006351; transcription, DNA-dependent; biological_process GO:0008270; zinc ion binding; molecular_function GO:0006355; regulation of transcription, DNA-dependent; biological_process}	{NA}	{NA}	{NA}	{NA}	{NA}	{PF00172:Fungal Zn(2)-Cys(6) binuclear cluster domain PF04082:Fungal specific transcription factor domain }
A00729	{Contig11:1029496:1031369:-}	{CVL03877.1; related to potential drug facilitator PEP5 [Fusarium mangiferae]}	{NA}	{fox:FOXG_12139; }	{NA}	{NA}	{GO:0055085; transmembrane transport; biological_process GO:0006810; transport; biological_process GO:0016021; integral to membrane; cellular_component}	{NA}	{NA}	{NA}	{NA}	{NA}	{PF06609:Fungal trichothecene efflux pump (TRI12) PF07690:Major Facilitator Superfamily}
A00730	{Contig11:1032325:1034283:-}	{OCK79782.1; putative cytochrome P450 oxidoreductase [Lepidopterella palustris CBS 459.81]}	{NA}	{nfi:NFIA_047320; K21293 CYP619 cytochrome P450 family 619 -- }	{NA}	{NA}	{GO:0020037; heme binding; molecular_function GO:0016705; oxidoreductase activity, acting on paired donors, with incorporation or reduction of molecular oxygen; molecular_function GO:0005506; iron ion binding; molecular_function GO:0055114; oxidation-reduction process; biological_process}	{NA}	{NA}	{NFIA_047320; E-classP450,CYP3A P450_Nf082 http://p450.riceblast.snu.ac.kr/class.php?a=dv_sequence&id=20957&spe_id=61061&ref_id=58385}	{NA}	{NA}	{PF00067:Cytochrome P450}
A00731	{Contig11:1035011:1036693:+}	{XP_024703608.1; Metallo-dependent hydrolase [Aspergillus steynii IBT 23096]}	{NA}	{nhe:NECHADRAFT_86956; }	{NA}	{NA}	{GO:0016787; hydrolase activity; molecular_function}	{NA}	{NA}	{NA}	{NA}	{NA}	{PF01979:Amidohydrolase family}
A00732	{Contig11:1037014:1038690:-}	{XP_007778844.1; hypothetical protein W97_02755 [Coniosporium apollinis CBS 100218]}	{Q9Y758; Cytochrome P450 52A13 }	{maj:MAA_06634; }	{NA}	{NA}	{GO:0055114; oxidation-reduction process; biological_process GO:0005506; iron ion binding; molecular_function GO:0016705; oxidoreductase activity, acting on paired donors, with incorporation or reduction of molecular oxygen; molecular_function GO:0020037; heme binding; molecular_function}	{PHI:2357; E2EAF6 CYP52X1 176275 Beauveria bassiana No data found Galleria mellonella (related: greater wax moth) Fatty Acid Hydroxylase Activity; Cytochrome P450 Subfamily Gene deletion: full; gene complementation reduced virulence}	{NA}	{ATEG_03903.1; P450,CYP52 P450_Ate045 http://p450.riceblast.snu.ac.kr/class.php?a=dv_sequence&id=554&spe_id=421&ref_id=189}	{NA}	{NA}	{PF00067:Cytochrome P450}
A00733	{Contig11:1043023:1045068:-}	{RBR09315.1; hypothetical protein FIESC28_09923 [Fusarium sp. FIESC_28]}	{A1CFL2; Dehydrogenase patE }	{fpu:FPSE_08801; }	{NA}	{NA}	{GO:0050660; flavin adenine dinucleotide binding; molecular_function GO:0055114; oxidation-reduction process; biological_process GO:0016614; oxidoreductase activity, acting on CH-OH group of donors; molecular_function GO:0008033; tRNA processing; biological_process GO:0016491; oxidoreductase activity; molecular_function}	{NA}	{NA}	{maker-Caloplaca_flavorubescens_scaffold_19-augustus-gene-2.67.2-mRNA-1; E-classP450,groupI P450_045 http://p450.riceblast.snu.ac.kr/class.php?a=dv_sequence&id=47494&spe_id=316538&ref_id=61603}	{YES}	{CEF88560.1_; AA3_2 cellobiose dehydrogenase (EC 1.1.99.18); glucose 1-oxidase (EC 1.1.3.4); aryl alcohol oxidase (EC 1.1.3.7); alcohol oxidase(EC 1.1.3.13); pyranose oxidase (EC 1.1.3.10) -}	{PF07992:Pyridine nucleotide-disulphide oxidoreductase PF12831:FAD dependent oxidoreductase PF00732:GMC oxidoreductase PF01134:Glucose inhibited division protein A PF01266:FAD dependent oxidoreductase PF05199:GMC oxidoreductase}
A00734	{Contig11:1051653:1052387:+}	{KIL93932.1; hypothetical protein FAVG1_02494 [Fusarium avenaceum]}	{NA}	{fox:FOXG_13298; }	{NA}	{NA}	{GO:0016788; hydrolase activity, acting on ester bonds; molecular_function}	{NA}	{NA}	{NA}	{NA}	{CEF87410.1_; CE3 acetyl xylan esterase (EC 3.1.1.72). -}	{PF00657:GDSL-like Lipase/Acylhydrolase}
A00735	{Contig11:84333:85718:+}	{KIL94184.1; hypothetical protein FAVG1_02746 [Fusarium avenaceum]}	{NA}	{fox:FOXG_13419; }	{NA}	{NA}	{NA}	{NA}	{NA}	{NA}	{NA}	{NA}	{NA}
A00736	{Contig11:1052855:1053700:+}	{KPA36548.1; hypothetical protein FLAG1_10676 [Fusarium langsethiae]}	{NA}	{fox:FOXG_13297; }	{NA}	{NA}	{NA}	{NA}	{NA}	{NA}	{NA}	{NA}	{NA}
A00737	{Contig11:1056046:1057716:+}	{KIL93934.1; hypothetical protein FAVG1_02496 [Fusarium avenaceum]}	{P18696; Proline-specific permease }	{fox:FOXG_13296; K16261 YAT yeast amino acid transporter -- }	{SPAC869.10c; KOG1286 Amino acid transporters E Amino acid transport and metabolism ;}	{gnl|TC-DB|Q8J266; 2.A.3.10.17 General amino acid permease 1 - Hebeloma cylindrosporum.}	{GO:0016020; membrane; cellular_component GO:0003333; amino acid transmembrane transport; biological_process GO:0015171; amino acid transmembrane transporter activity; molecular_function GO:0055085; transmembrane transport; biological_process GO:0006810; transport; biological_process}	{NA}	{NA}	{NA}	{NA}	{NA}	{PF00324:Amino acid permease PF13520:Amino acid permease}
A00738	{Contig11:1059110:1060856:-}	{KPM39395.1; hypothetical protein AK830_g7156 [Neonectria ditissima]}	{NA}	{nhe:NECHADRAFT_49847; }	{NA}	{NA}	{GO:0050660; flavin adenine dinucleotide binding; molecular_function GO:0055114; oxidation-reduction process; biological_process GO:0016491; oxidoreductase activity; molecular_function}	{NA}	{NA}	{NA}	{YES}	{NA}	{PF01565:FAD binding domain }
A00739	{Contig11:1061746:1063052:+}	{CRK12247.1; hypothetical protein BN1708_010392 [Verticillium longisporum]}	{NA}	{vda:VDAG_04755; }	{NA}	{NA}	{NA}	{NA}	{NA}	{NA}	{YES}	{NA}	{NA}
A00740	{Contig11:1063711:1065707:-}	{KIK51501.1; hypothetical protein GYMLUDRAFT_252022 [Gymnopus luxurians FD-317 M1]}	{NA}	{cfj:CFIO01_12091; }	{NA}	{NA}	{GO:0003824; NA}	{NA}	{NA}	{NA}	{NA}	{NA}	{PF02515:CoA-transferase family III}
A00741	{Contig11:1066201:1067406:+}	{XP_020129967.1; capsule polysaccharide biosynthesis protein [Diplodia corticola]}	{NA}	{tre:TRIREDRAFT_69926; }	{NA}	{NA}	{NA}	{NA}	{NA}	{NA}	{NA}	{NA}	{NA}
A00742	{Contig11:1067663:1072394:-}	{NA}	{NA}	{NA}	{NA}	{NA}	{GO:0016021; integral to membrane; cellular_component GO:0006810; transport; biological_process GO:0003924; GTPase activity; molecular_function GO:0005525; GTP binding; molecular_function GO:0042626; ATPase activity, coupled to transmembrane movement of substances; molecular_function GO:0055085; transmembrane transport; biological_process GO:0016887; ATPase activity; molecular_function GO:0005524…	{NA}	{NA}	{NA}	{NA}	{NA}	{PF13304:AAA domain, putative AbiEii toxin, Type IV TA system PF00437:Type II/IV secretion system protein PF00664:ABC transporter transmembrane region PF01695:IstB-like ATP binding protein PF03193:Protein of unknown function, DUF258 PF01926:50S ribosome-binding GTPase PF00005:ABC transporter}
A00743	{Contig11:1075189:1076515:-}	{GAD93022.1; capsule polysaccharide biosynthesis protein, putative [Byssochlamys spectabilis No. 5]}	{NA}	{ela:UCREL1_11733; }	{NA}	{NA}	{NA}	{NA}	{NA}	{NA}	{NA}	{NA}	{NA}
A00744	{Contig11:1077447:1079346:-}	{XP_009259364.1; hypothetical protein FPSE_07971 [Fusarium pseudograminearum CS3096]}	{NA}	{fpu:FPSE_07971; }	{NA}	{NA}	{GO:0008152; NA GO:0003824; NA}	{NA}	{NA}	{NA}	{NA}	{NA}	{PF00501:AMP-binding enzyme}
A00745	{Contig11:1080823:1082086:-}	{PHH65818.1; hypothetical protein CDD81_1187 [Ophiocordyceps australis]}	{NA}	{afm:AFUA_3G14880; }	{NA}	{NA}	{GO:0016491; oxidoreductase activity; molecular_function GO:0055114; oxidation-reduction process; biological_process}	{NA}	{NA}	{NA}	{NA}	{NA}	{PF03171:2OG-Fe(II) oxygenase superfamily}
A00746	{Contig11:88080:89909:-}	{XP_003040338.1; hypothetical protein NECHADRAFT_82332 [Nectria haematococca mpVI 77-13-4]}	{NA}	{nhe:NECHADRAFT_82332; }	{NA}	{NA}	{NA}	{NA}	{NA}	{NA}	{NA}	{NA}	{NA}
A00747	{Contig11:1082915:1084109:+}	{KJZ74790.1; hypothetical protein HIM_05907 [Hirsutella minnesotensis 3608]}	{NA}	{nfi:NFIA_001420; }	{NA}	{NA}	{GO:0016491; oxidoreductase activity; molecular_function GO:0055114; oxidation-reduction process; biological_process}	{NA}	{NA}	{NA}	{NA}	{NA}	{PF03171:2OG-Fe(II) oxygenase superfamily}
A00748	{Contig11:1084476:1086229:+}	{PHH91318.1; hypothetical protein CDD83_966 [Cordyceps sp. RAO-2017]}	{D4B3C8; Putative amidase ARB_02965 }	{afm:AFUA_5G10490; }	{NA}	{NA}	{NA}	{NA}	{NA}	{NA}	{NA}	{NA}	{NA}
A00749	{Contig11:1086639:1090272:-}	{EXL52388.1; hypothetical protein FOCG_08182 [Fusarium oxysporum f. sp. radicis-lycopersici 26381]}	{NA}	{fox:FOXG_13294; }	{NA}	{NA}	{GO:0030001; metal ion transport; biological_process GO:0050662; coenzyme binding; molecular_function GO:0016020; membrane; cellular_component GO:0003824; NA GO:0046873; metal ion transmembrane transporter activity; molecular_function GO:0055085; transmembrane transport; biological_process}	{NA}	{NA}	{NA}	{NA}	{NA}	{PF01370:NAD dependent epimerase/dehydratase family PF01544:CorA-like Mg2+ transporter protein}
A00750	{Contig11:1090887:1092569:-}	{EWZ80655.1; hypothetical protein FOWG_15370 [Fusarium oxysporum f. sp. lycopersici MN25]}	{NA}	{fox:FOXG_21124; }	{NA}	{NA}	{NA}	{NA}	{NA}	{NA}	{NA}	{NA}	{NA}
A00751	{Contig11:1092829:1096549:-}	{EWY82316.1; hypothetical protein FOYG_14425 [Fusarium oxysporum FOSC 3-a]}	{NA}	{fox:FOXG_13288; }	{NA}	{NA}	{GO:0016616; oxidoreductase activity, acting on the CH-OH group of donors, NAD or NADP as acceptor; molecular_function GO:0006694; steroid biosynthetic process; biological_process GO:0055114; oxidation-reduction process; biological_process GO:0006813; potassium ion transport; biological_process GO:0003854; 3-beta-hydroxy-delta5-steroid dehydrogenase activity; molecular_function}	{PHI:7704; A0A290WHN4 VEDA_05194 27337 Verticillium dahliae Vascular wilt Lactuca sativa (related: garden lettuce) NAD(P)-binding domain protein Gene deletion: full unaffected pathogenicity}	{NA}	{NA}	{NA}	{NA}	{PF01073:3-beta hydroxysteroid dehydrogenase/isomerase family PF02254:TrkA-N domain}
A00752	{Contig11:1100017:1102275:+}	{EMT67549.1; Superoxide-generating NADPH oxidase heavy chain subunit C [Fusarium oxysporum f. sp. cubense race 4]}	{NA}	{fox:FOXG_13287; K13411 DUOX, THOX dual oxidase 1.6.3.1 1.11.1.- Environmental Information Processing; Signal transduction; MAPK signaling pathway - fly [PATH:ko04013] Organismal Systems; Immune system; Toll and Imd signaling pathway [PATH:ko04624]}	{NA}	{NA}	{GO:0016491; oxidoreductase activity; molecular_function GO:0005739; mitochondrion; cellular_component GO:0033617; mitochondrial respiratory chain complex IV assembly; biological_process GO:0005509; calcium ion binding; molecular_function GO:0055114; oxidation-reduction process; biological_process}	{NA}	{NA}	{NA}	{NA}	{NA}	{PF08022:FAD-binding domain PF08030:Ferric reductase NAD binding domain PF00036:EF hand PF09803:Uncharacterized conserved protein (DUF2346) PF13405:EF-hand domain PF13499:EF-hand domain pair PF13202:EF hand}
A00753	{Contig11:1103671:1104417:-}	{XP_025583719.1; uncharacterized protein FVRRES_04435 [Fusarium venenatum]}	{NA}	{fox:FOXG_13279; }	{NA}	{NA}	{GO:0006807; nitrogen compound metabolic process; biological_process GO:0036361; NA}	{NA}	{NA}	{NA}	{NA}	{NA}	{PF01177:Asp/Glu/Hydantoin racemase}
A00754	{Contig11:1106696:1108213:+}	{KIL93950.1; hypothetical protein FAVG1_02512 [Fusarium avenaceum]}	{NA}	{fox:FOXG_13228; }	{NA}	{NA}	{GO:0008168; methyltransferase activity; molecular_function GO:0008152; NA}	{NA}	{NA}	{NA}	{NA}	{NA}	{PF08241:Methyltransferase domain PF01209:ubiE/COQ5 methyltransferase family PF05175:Methyltransferase small domain}
A00755	{Contig11:1109949:1111319:+}	{KPA36785.1; beta- -galactanase [Fusarium langsethiae]}	{NA}	{fox:FOXG_13229; }	{NA}	{NA}	{GO:0004553; hydrolase activity, hydrolyzing O-glycosyl compounds; molecular_function GO:0005975; carbohydrate metabolic process; biological_process}	{NA}	{NA}	{NA}	{YES}	{CEI70508.1_; GH5_16 endo-beta-1,4-glucanase / cellulase (EC 3.2.1.4); endo-beta-1,4-xylanase (EC 3.2.1.8); beta-glucosidase (EC 3.2.1.21); beta-mannosidase (EC 3.2.1.25); beta-glucosylceramidase (EC 3.2.1.45); glucan beta-1,3-glucosidase (EC 3.2.1.58); licheninase (EC 3.2.1.73); exo-beta-1,4-glucanase / cellodextrinase (EC 3.2.1.74); glucan endo-1,6-beta-glucosidase (EC 3.2.1.75); mannan endo-be…	{PF00150:Cellulase (glycosyl hydrolase family 5)}
A00756	{Contig11:1114557:1115373:-}	{RFN54248.1; hypothetical protein FIE12Z_1374 [Fusarium sp. FIESC_12]}	{NA}	{fox:FOXG_13232; }	{NA}	{NA}	{NA}	{NA}	{NA}	{NA}	{NA}	{NA}	{NA}
A00757	{Contig11:90023:90391:-}	{EMT74151.1; hypothetical protein FOC4_g10002628 [Fusarium oxysporum f. sp. cubense race 4]}	{NA}	{NA}	{NA}	{NA}	{NA}	{NA}	{NA}	{NA}	{NA}	{NA}	{NA}
A00758	{Contig11:1116126:1116922:+}	{KPA36714.1; guanyl-specific ribonuclease f1 [Fusarium langsethiae]}	{P10282; Guanyl-specific ribonuclease F1 }	{nhe:NECHADRAFT_87185; }	{NA}	{NA}	{GO:0004521; endoribonuclease activity; molecular_function GO:0003723; RNA binding; molecular_function}	{NA}	{NA}	{NA}	{NA}	{NA}	{PF00545:ribonuclease}
A00759	{Contig11:1117123:1118041:-}	{EWZ31137.1; hypothetical protein FOZG_15546 [Fusarium oxysporum Fo47|Fusarium oxysporum f. sp. lycopersici MN25|Fusarium oxysporum f. sp. radicis-cucumerinum]}	{NA}	{fox:FOXG_13234; }	{NA}	{NA}	{NA}	{NA}	{NA}	{NA}	{YES}	{CEF86455.1_; GH114 endo-alpha-1,4-polygalactosaminidase (EC 3.2.1.109) Activity shown in Tamura et al. (1995) Journal of Fermentation and Bioengineering 80:305-310 doi:10.1016/0922-338X(95)94196-X}	{NA}
A00760	{Contig11:1120945:1121667:+}	{KIL93955.1; hypothetical protein FAVG1_02517 [Fusarium avenaceum]}	{NA}	{fpu:FPSE_02826; }	{NA}	{NA}	{GO:0047605; acetolactate decarboxylase activity; molecular_function GO:0045151; acetoin biosynthetic process; biological_process}	{NA}	{NA}	{NA}	{NA}	{NA}	{PF03306:Alpha-acetolactate decarboxylase}
A00761	{Contig11:1130660:1132516:-}	{KIL93968.1; hypothetical protein FAVG1_02530 [Fusarium avenaceum]}	{B0YEK2; Probable alpha-galactosidase D }	{fox:FOXG_13239; K07407 E3.2.1.22B, galA, rafA alpha-galactosidase 3.2.1.22 Metabolism; Carbohydrate metabolism; Galactose metabolism [PATH:ko00052] Metabolism; Lipid metabolism; Glycerolipid metabolism [PATH:ko00561] Metabolism; Lipid metabolism; Sphingolipid metabolism [PATH:ko00600] Metabolism; Glycan biosynthesis and metabolism; Glycosphingolipid biosynthesis - globo and isoglobo series [PATH…	{At3g56310; KOG2366 Alpha-D-galactosidase (melibiase) G Carbohydrate transport and metabolism ;}	{NA}	{GO:0005975; carbohydrate metabolic process; biological_process GO:0004553; hydrolase activity, hydrolyzing O-glycosyl compounds; molecular_function GO:0004557; alpha-galactosidase activity; molecular_function}	{NA}	{NA}	{NA}	{YES}	{CEI70486.1_; CBM35 Modules of approx. 130 residues. A module that is conserved in three Cellvibrio xylan-degrading enzymes binds to xylan and the interaction is calcium dependent, while a module from a Cellvibrio mannanase binds to decorated soluble mannans and mannooligosaccharides. A module in a -; CEI70486.1_; GH27 alpha-galactosidase (EC 3.2.1.22); alpha-N-acetylgalactosaminidase (EC 3.2.1.4…	{PF02065:Melibiase PF16499:Alpha galactosidase A}
A00762	{Contig11:1134390:1135661:+}	{KIL86306.1; hypothetical protein FAVG1_10704 [Fusarium avenaceum]}	{NA}	{fox:FOXG_09824; }	{NA}	{NA}	{NA}	{NA}	{NA}	{NA}	{NA}	{NA}	{NA}
A00763	{Contig11:1137076:1140218:-}	{KIL93964.1; hypothetical protein FAVG1_02526 [Fusarium avenaceum]}	{NA}	{fvr:FVEG_12287; }	{NA}	{NA}	{NA}	{NA}	{NA}	{NA}	{NA}	{NA}	{NA}
A00764	{Contig11:1142913:1144088:-}	{KIL93962.1; hypothetical protein FAVG1_02524 [Fusarium avenaceum]}	{NA}	{fgr:FGSG_11166; }	{NA}	{NA}	{NA}	{NA}	{NA}	{NA}	{NA}	{NA}	{NA}
A00765	{Contig11:1146186:1147060:+}	{XP_003051405.1; hypothetical protein NECHADRAFT_40795 [Nectria haematococca mpVI 77-13-4]}	{P35049; Trypsin }	{nhe:NECHADRAFT_40795; K01312 PRSS1_2_3 trypsin 3.4.21.4 Environmental Information Processing; Signaling molecules and interaction; Neuroactive ligand-receptor interaction [PATH:ko04080] Organismal Systems; Digestive system; Pancreatic secretion [PATH:ko04972] Organismal Systems; Digestive system; Protein digestion and absorption [PATH:ko04974] Human Diseases; Infectious diseases: Viral; Influenz…	{7303606; KOG3627 Trypsin E Amino acid transport and metabolism ;}	{NA}	{GO:0004252; serine-type endopeptidase activity; molecular_function GO:0006508; proteolysis; biological_process}	{NA}	{NA}	{NA}	{YES}	{AQW59548.1_; CBM5 Modules of approx. 60 residues found in bacterial enzymes. Chitin-binding described in several cases. Distantly related to the CBM12 family. -; AQW59548.1_; CBM73 Modules of approx 65 residues found on various enzymes active of chitin. Chitin-binding function demonstrated for the Cellvibrio japonicus CjLPMO10A protein. -}	{PF00089:Trypsin}
A00766	{Contig11:1147742:1148070:-}	{KPM41427.1; hypothetical protein AK830_g5151 [Neonectria ditissima]}	{NA}	{fvr:FVEG_17206; }	{NA}	{NA}	{NA}	{NA}	{NA}	{NA}	{NA}	{NA}	{NA}
A00767	{Contig11:1149983:1151178:+}	{PNP76501.1; hypothetical protein FNYG_09920 [Fusarium nygamai]}	{Q00645; Pectate lyase plyB }	{fvr:FVEG_12279; K01728 pel pectate lyase 4.2.2.2 Metabolism; Carbohydrate metabolism; Pentose and glucuronate interconversions [PATH:ko00040] Cellular Processes; Cellular community - prokaryotes; Quorum sensing [PATH:ko02024]}	{NA}	{NA}	{NA}	{PHI:2476; G8AA67 CcpelA 27358 Colletotrichum coccodes Anthracnose Solanum lycopersicum (related: tomato) Pectate lyase Altered gene expression / gene regulation: overexpression increased virulence (hypervirulence)}	{PLYB_COLGL; PLB AAD09857.1 331 Colletotrichum gloeosporioides 474922 FUNCTION: Acts as a virulence factor active in plant tissue maceration.; CATALYTIC ACTIVITY: Eliminative cleavage of (1->4)-alpha-D- galacturonan to give oligosaccharides with 4-deoxy-alpha-D-galact- 4-enuronosyl groups at their non-reducing ends.; COFACTOR: Binds 1 calcium ion per subunit (By similarity).; PATHWAY: Glycan meta…	{NA}	{YES}	{CAW50919.1_; PL1_7 pectate lyase (EC 4.2.2.2); exo-pectate lyase (EC 4.2.2.9); pectin lyase (EC 4.2.2.16). -}	{NA}
A00768	{Contig11:93959:94932:+}	{CVK86265.1; related to cellulose-binding GDSL lipase/acylhydrolase [Fusarium mangiferae]}	{NA}	{fox:FOXG_13438; }	{NA}	{NA}	{NA}	{NA}	{NA}	{NA}	{YES}	{CCT67752.1_; CE16 acetylesterase (EC 3.1.1.6) active on various carbohydrate acetyl esters -}	{NA}
A00769	{Contig11:1153188:1153964:+}	{PCD42973.1; hypothetical protein AU210_005497 [Fusarium oxysporum f. sp. radicis-cucumerinum]}	{B6HLP6; Short-chain dehydrogenase chyC }	{fox:FOXG_13255; }	{NA}	{NA}	{NA}	{NA}	{NA}	{AB07286.1; Undeterminded P450_Ab009 http://p450.riceblast.snu.ac.kr/class.php?a=dv_sequence&id=25052&spe_id=2780&ref_id=1257}	{NA}	{NA}	{NA}
A00770	{Contig11:1162739:1163566:+}	{RFN54203.1; ab hydrolase superfamily protein yisy [Fusarium sp. FIESC_12]}	{NA}	{fpu:FPSE_02853; }	{NA}	{NA}	{GO:0016042; lipid catabolic process; biological_process GO:0003847; 1-alkyl-2-acetylglycerophosphocholine esterase activity; molecular_function}	{NA}	{NA}	{NA}	{NA}	{NA}	{PF03403:Platelet-activating factor acetylhydrolase, isoform II}
A00771	{Contig11:1166469:1171357:+}	{CVL12417.1; related to esterase [Fusarium proliferatum]}	{NA}	{nhe:NECHADRAFT_33967; }	{NA}	{NA}	{GO:0016788; hydrolase activity, acting on ester bonds; molecular_function}	{NA}	{NA}	{NA}	{NA}	{EAA58486.1_; CE3 acetyl xylan esterase (EC 3.1.1.72). -}	{PF00657:GDSL-like Lipase/Acylhydrolase}
A00772	{Contig11:1172995:1174106:-}	{EXM21316.1; hypothetical protein FOTG_10842 [Fusarium oxysporum f. sp. vasinfectum 25433]}	{NA}	{fvr:FVEG_17202; }	{NA}	{NA}	{NA}	{PHI:5855; A0A1C3YJ88 GCD3 5518 Fusarium graminearum Fusarium ear blight Triticum (related: wheat) GPCR gene Gene deletion unaffected pathogenicity}	{NA}	{NA}	{NA}	{NA}	{NA}
A00773	{Contig11:1176063:1178178:-}	{NA}	{NA}	{NA}	{NA}	{NA}	{NA}	{NA}	{NA}	{NA}	{NA}	{NA}	{NA}
A00774	{Contig11:1180619:1182315:+}	{CVK85967.1; related to cytosine deaminase and related metal-dependent hydrolases [Fusarium mangiferae]}	{NA}	{fox:FOXG_13269; }	{NA}	{NA}	{GO:0016787; hydrolase activity; molecular_function}	{NA}	{NA}	{NA}	{NA}	{NA}	{PF01979:Amidohydrolase family}
A00775	{Contig11:1184371:1184899:+}	{EXA36745.1; hypothetical protein FOVG_12631 [Fusarium oxysporum f. sp. pisi HDV247|Fusarium oxysporum f. sp. raphani 54005]}	{NA}	{fox:FOXG_13275; }	{NA}	{NA}	{NA}	{NA}	{NA}	{NA}	{YES}	{NA}	{NA}
A00776	{Contig11:1185207:1186410:-}	{KIL93980.1; hypothetical protein FAVG1_02542 [Fusarium avenaceum]}	{O94467; Putative NADPH dehydrogenase C23G7.10c }	{fox:FOXG_13224; }	{SPBC23G7.10c; KOG0134 NADH:flavin oxidoreductase/12-oxophytodienoate reductase CR Energy production and conversion ; General function prediction only ;}	{NA}	{GO:0055114; oxidation-reduction process; biological_process GO:0010181; FMN binding; molecular_function GO:0016491; oxidoreductase activity; molecular_function}	{NA}	{NA}	{NA}	{NA}	{NA}	{PF00724:NADH:flavin oxidoreductase / NADH oxidase family}
A00777	{Contig11:1186995:1188376:+}	{KIL93981.1; hypothetical protein FAVG1_02543 [Fusarium avenaceum]}	{NA}	{fox:FOXG_21108; }	{NA}	{NA}	{GO:0008270; zinc ion binding; molecular_function GO:0000981; sequence-specific DNA binding RNA polymerase II transcription factor activity; molecular_function GO:0005634; nucleus; cellular_component GO:0006355; regulation of transcription, DNA-dependent; biological_process}	{NA}	{NA}	{NA}	{NA}	{NA}	{PF00172:Fungal Zn(2)-Cys(6) binuclear cluster domain}
A00778	{Contig11:1188816:1189631:-}	{CVK85354.1; uncharacterized protein FPRN_06769 [Fusarium proliferatum]}	{NA}	{fox:FOXG_13223; }	{NA}	{NA}	{NA}	{NA}	{NA}	{NA}	{NA}	{NA}	{NA}
A00779	{Contig11:14618:15466:+}	{PNP84218.1; hypothetical protein FNYG_02906 [Fusarium nygamai]}	{NA}	{fvr:FVEG_10541; }	{NA}	{NA}	{NA}	{NA}	{NA}	{NA}	{NA}	{NA}	{NA}
A00780	{Contig11:95448:96567:+}	{KIL94188.1; hypothetical protein FAVG1_02750 [Fusarium avenaceum]}	{NA}	{fox:FOXG_13437; }	{NA}	{NA}	{GO:0006400; tRNA modification; biological_process GO:0032259; methylation; biological_process GO:0008168; methyltransferase activity; molecular_function GO:0008152; NA GO:0008176; tRNA (guanine-N7-)-methyltransferase activity; molecular_function}	{NA}	{NA}	{NA}	{NA}	{NA}	{PF05175:Methyltransferase small domain PF08241:Methyltransferase domain PF02390:Putative methyltransferase PF01728:FtsJ-like methyltransferase}
A00781	{Contig11:1190545:1191711:+}	{KIL93985.1; hypothetical protein FAVG1_02547 [Fusarium avenaceum]}	{NA}	{fgr:FGSG_11152; }	{NA}	{NA}	{GO:0005515; protein binding; molecular_function}	{NA}	{NA}	{NA}	{NA}	{NA}	{PF00646:F-box domain PF12937:F-box-like}
A00782	{Contig11:1206368:1208603:-}	{EXA30996.1; hypothetical protein FOVG_17681 [Fusarium oxysporum f. sp. pisi HDV247]}	{NA}	{tre:TRIREDRAFT_52222; }	{NA}	{NA}	{GO:0005515; protein binding; molecular_function}	{NA}	{NA}	{NA}	{NA}	{NA}	{PF13606:Ankyrin repeat PF00023:Ankyrin repeat}
A00783	{Contig11:1226314:1227546:-}	{XP_003042956.1; predicted protein [Nectria haematococca mpVI 77-13-4]}	{NA}	{nhe:NECHADRAFT_78319; }	{NA}	{NA}	{NA}	{NA}	{NA}	{NA}	{YES}	{NA}	{NA}
A00784	{Contig11:1228774:1232845:+}	{KPM44407.1; hypothetical protein AK830_g2143 [Neonectria ditissima]}	{NA}	{cfj:CFIO01_12509; }	{NA}	{NA}	{GO:0007155; cell adhesion; biological_process}	{NA}	{NA}	{NA}	{YES}	{NA}	{PF05792:Candida agglutinin-like (ALS)}
A00785	{Contig11:1233710:1234154:-}	{NA}	{NA}	{NA}	{NA}	{NA}	{NA}	{NA}	{NA}	{NA}	{NA}	{NA}	{NA}
A00786	{Contig11:1237343:1239030:-}	{KIL93987.1; hypothetical protein FAVG1_02549 [Fusarium avenaceum]}	{P0CD99; Alpha-glucosides permease MPH2 }	{fgr:FGSG_11150; K08141 MAL MFS transporter, SP family, general alpha glucoside:H+ symporter -- }	{YDL247w; KOG0254 Predicted transporter (major facilitator superfamily) R General function prediction only ;}	{NA}	{GO:0016020; membrane; cellular_component GO:0016021; integral to membrane; cellular_component GO:0055085; transmembrane transport; biological_process GO:0006810; transport; biological_process GO:0022857; transmembrane transporter activity; molecular_function}	{NA}	{NA}	{NA}	{NA}	{NA}	{PF01770:Reduced folate carrier PF00083:Sugar (and other) transporter PF07690:Major Facilitator Superfamily}
A00787	{Contig11:1240824:1241972:-}	{KIL93988.1; hypothetical protein FAVG1_02550 [Fusarium avenaceum]}	{NA}	{fox:FOXG_13214; }	{NA}	{NA}	{GO:0055114; oxidation-reduction process; biological_process}	{NA}	{NA}	{NA}	{NA}	{NA}	{PF08240:Alcohol dehydrogenase GroES-like domain PF00107:Zinc-binding dehydrogenase}
A00788	{Contig11:1244370:1244943:-}	{NA}	{NA}	{NA}	{NA}	{NA}	{NA}	{NA}	{NA}	{NA}	{NA}	{NA}	{NA}
A00789	{Contig11:1255537:1257358:+}	{CVK85843.1; related to alpha-glucoside transport protein [Fusarium mangiferae]}	{NA}	{fox:FOXG_13210; K08141 MAL MFS transporter, SP family, general alpha glucoside:H+ symporter -- }	{NA}	{NA}	{GO:0022857; transmembrane transporter activity; molecular_function GO:0055085; transmembrane transport; biological_process GO:0016021; integral to membrane; cellular_component}	{NA}	{NA}	{NA}	{NA}	{NA}	{PF07690:Major Facilitator Superfamily PF00083:Sugar (and other) transporter}
A00790	{Contig11:1259468:1261202:+}	{XP_022284125.1; cytochrome p450 protein [Pochonia chlamydosporia 170]}	{NA}	{fox:FOXG_13207; }	{NA}	{NA}	{GO:0016705; oxidoreductase activity, acting on paired donors, with incorporation or reduction of molecular oxygen; molecular_function GO:0055114; oxidation-reduction process; biological_process GO:0005506; iron ion binding; molecular_function GO:0020037; heme binding; molecular_function}	{NA}	{NA}	{FOXG_13207T0; E-classP450,groupIV P450_Fol393 http://p450.riceblast.snu.ac.kr/class.php?a=dv_sequence&id=49328&spe_id=5448&ref_id=63399}	{NA}	{NA}	{PF00067:Cytochrome P450}
A00791	{Contig11:98614:100666:+}	{SCO91786.1; related to pathway-specific regulatory protein nit-4 [Fusarium oxysporum]}	{NA}	{fox:FOXG_13435; }	{NA}	{NA}	{GO:0003677; DNA binding; molecular_function GO:0005634; nucleus; cellular_component GO:0008270; zinc ion binding; molecular_function GO:0006351; transcription, DNA-dependent; biological_process}	{PHI:1818; I1S7V2 GzZC133 5518 Fusarium graminearum Fusarium ear blight Triticum (related: wheat) transcription factor Gene deletion unaffected pathogenicity}	{NA}	{NA}	{NA}	{NA}	{PF04082:Fungal specific transcription factor domain }
A00792	{Contig11:1261956:1263710:+}	{EWY82212.1; hypothetical protein FOYG_14328 [Fusarium oxysporum FOSC 3-a]}	{NA}	{fox:FOXG_13205; K19564 CTR, HNM1 choline transport protein -- }	{NA}	{NA}	{GO:0016020; membrane; cellular_component GO:0003333; amino acid transmembrane transport; biological_process GO:0015171; amino acid transmembrane transporter activity; molecular_function GO:0006810; transport; biological_process GO:0055085; transmembrane transport; biological_process}	{NA}	{NA}	{NA}	{NA}	{NA}	{PF13520:Amino acid permease PF00324:Amino acid permease}
A00793	{Contig11:1263864:1265036:-}	{RFU35517.1; hypothetical protein B7463_g823, partial [Scytalidium lignicola]}	{NA}	{tmn:UCRPA7_1466; }	{NA}	{NA}	{GO:0055114; oxidation-reduction process; biological_process GO:0016705; oxidoreductase activity, acting on paired donors, with incorporation or reduction of molecular oxygen; molecular_function}	{NA}	{NA}	{NA}	{NA}	{NA}	{PF00296:Luciferase-like monooxygenase}
A00794	{Contig11:1266453:1268547:-}	{SCO80628.1; uncharacterized protein FRV6_04841 [Fusarium oxysporum]}	{NA}	{fvr:FVEG_09932; }	{NA}	{NA}	{GO:0006351; transcription, DNA-dependent; biological_process GO:0008270; zinc ion binding; molecular_function GO:0005634; nucleus; cellular_component GO:0000981; sequence-specific DNA binding RNA polymerase II transcription factor activity; molecular_function GO:0003677; DNA binding; molecular_function GO:0006355; regulation of transcription, DNA-dependent; biological_process}	{NA}	{NA}	{NA}	{NA}	{NA}	{PF04082:Fungal specific transcription factor domain PF00172:Fungal Zn(2)-Cys(6) binuclear cluster domain}
A00795	{Contig11:1268900:1269595:+}	{ENH65720.1; O-methyltransferase mdmC [Fusarium oxysporum f. sp. cubense race 1]}	{NA}	{fox:FOXG_10868; }	{NA}	{NA}	{GO:0008171; O-methyltransferase activity; molecular_function GO:0001510; RNA methylation; biological_process GO:0008152; NA GO:0008168; methyltransferase activity; molecular_function GO:0009452; RNA capping; biological_process}	{NA}	{NA}	{NA}	{NA}	{NA}	{PF09445:RNA cap guanine-N2 methyltransferase PF08241:Methyltransferase domain PF01596:O-methyltransferase}
A00796	{Contig11:1271639:1273183:-}	{KIL93994.1; oxalate decarboxylase [Fusarium avenaceum]}	{O34714; Oxalate decarboxylase OxdC }	{fvr:FVEG_12326; }	{NA}	{NA}	{GO:0005506; iron ion binding; molecular_function GO:0016779; nucleotidyltransferase activity; molecular_function GO:0055114; oxidation-reduction process; biological_process GO:0005976; polysaccharide metabolic process; biological_process GO:0006355; regulation of transcription, DNA-dependent; biological_process GO:0010309; acireductone dioxygenase [iron(II)-requiring] activity; molecular_functio…	{PHI:4508; A7EU07 Ss-odc1 5180 Sclerotinia sclerotiorum White mold Apium graveolens (no common name found) oxalate decarboxylase Gene deletion: full; gene complementation unaffected pathogenicity}	{NA}	{NA}	{YES}	{NA}	{PF03079:ARD/ARD' family PF01050:Mannose-6-phosphate isomerase PF06052:3-hydroxyanthranilic acid dioxygenase PF00190:Cupin PF02311:AraC-like ligand binding domain}
A00797	{Contig11:1274198:1275087:+}	{KIL93995.1; hypothetical protein FAVG1_02557 [Fusarium avenaceum]}	{NA}	{fox:FOXG_13200; }	{NA}	{NA}	{NA}	{NA}	{NA}	{NA}	{NA}	{NA}	{NA}
A00798	{Contig11:1276016:1278118:+}	{KIL93996.1; hypothetical protein FAVG1_02558 [Fusarium avenaceum]}	{NA}	{fox:FOXG_13199; K14708 SLC26A11 solute carrier family 26 (sodium-independent sulfate anion transporter), member 11 -- }	{NA}	{NA}	{GO:0015116; sulfate transmembrane transporter activity; molecular_function GO:0008272; sulfate transport; biological_process GO:0016021; integral to membrane; cellular_component}	{NA}	{NA}	{NA}	{NA}	{NA}	{PF00916:Sulfate permease family}
A00799	{Contig11:1281108:1281581:+}	{CVK85822.1; probable SnodProt1 precursor [Fusarium mangiferae]}	{O74238; Protein SnodProt1 }	{fvr:FVEG_12330; }	{NA}	{NA}	{NA}	{PHI:6417; Q0R411 Sm1 29875 Trichoderma virens Biocontrol: non pathogenic Gossypium hirsutum (related: cotton) Proteinaceous Elicitor Functional test in host: transient expression reduced virulence}	{Q8J0U4_LEPMC; SP1 AAM33130.1 136 Leptosphaeria maculans 5022 Unknown Unknown Unknown {ID:PF07249; Description: Cerato-platanin} Brassica spp. and other Brassicaceae herb Black leg, canker, dry rot, leaf spot Canker }	{NA}	{YES}	{NA}	{NA}
A00800	{Contig11:1283361:1284317:+}	{RBQ86107.1; hypothetical protein FVER53263_12331 [Fusarium verticillioides]}	{NA}	{fvr:FVEG_12331; }	{NA}	{NA}	{NA}	{NA}	{NA}	{NA}	{YES}	{NA}	{NA}
A00801	{Contig11:1285005:1286150:+}	{EXK36542.1; hypothetical protein FOMG_09715 [Fusarium oxysporum f. sp. melonis 26406]}	{NA}	{fox:FOXG_13196; }	{NA}	{NA}	{NA}	{NA}	{NA}	{NA}	{NA}	{NA}	{NA}
A00802	{Contig11:101259:102322:+}	{EMT67390.1; Aliphatic nitrilase [Fusarium oxysporum Fo47|Fusarium oxysporum f. sp. cubense race 4|Fusarium oxysporum f. sp. cubense tropical race 4 54006]}	{Q19A54; Nitrilase }	{fox:FOXG_13434; }	{NA}	{NA}	{GO:0006807; nitrogen compound metabolic process; biological_process GO:0016810; hydrolase activity, acting on carbon-nitrogen (but not peptide) bonds; molecular_function}	{NA}	{NA}	{NA}	{NA}	{NA}	{PF00795:Carbon-nitrogen hydrolase}
A00803	{Contig11:1288182:1289073:-}	{EXL66103.1; hypothetical protein FOPG_17699 [Fusarium oxysporum f. sp. conglutinans race 2 54008]}	{NA}	{NA}	{NA}	{NA}	{GO:0016021; integral to membrane; cellular_component}	{NA}	{NA}	{NA}	{NA}	{NA}	{PF01184:GPR1/FUN34/yaaH family}
A00804	{Contig11:1289702:1291909:-}	{EXA46327.1; hypothetical protein FOVG_07048 [Fusarium oxysporum f. sp. pisi HDV247]}	{NA}	{cfj:CFIO01_01933; }	{NA}	{NA}	{GO:0008270; zinc ion binding; molecular_function GO:0006351; transcription, DNA-dependent; biological_process GO:0000981; sequence-specific DNA binding RNA polymerase II transcription factor activity; molecular_function GO:0005634; nucleus; cellular_component GO:0003677; DNA binding; molecular_function GO:0006355; regulation of transcription, DNA-dependent; biological_process}	{NA}	{NA}	{NA}	{NA}	{NA}	{PF04082:Fungal specific transcription factor domain PF00172:Fungal Zn(2)-Cys(6) binuclear cluster domain}
A00805	{Contig11:1292258:1293533:+}	{XP_023431632.1; related to succinate-CoA ligase alpha and beta chain [Fusarium fujikuroi]}	{O13750; Succinate--CoA ligase [ADP-forming] subunit alpha, mitochondrial }	{fox:FOXG_04676; K01899 LSC1 succinyl-CoA synthetase alpha subunit 6.2.1.4 6.2.1.5 Metabolism; Carbohydrate metabolism; Citrate cycle (TCA cycle) [PATH:ko00020] Metabolism; Carbohydrate metabolism; Propanoate metabolism [PATH:ko00640] Metabolism; Global and overview maps; Metabolic pathways [PATH:ko01100] Metabolism; Global and overview maps; Biosynthesis of secondary metabolites [PATH:ko01110] M…	{SPAC16E8.17c; KOG1255 Succinyl-CoA synthetase, alpha subunit C Energy production and conversion ;}	{NA}	{GO:0008152; NA GO:0003824; NA GO:0016491; oxidoreductase activity; molecular_function GO:0048037; cofactor binding; molecular_function}	{NA}	{NA}	{NA}	{NA}	{NA}	{PF02629:CoA binding domain PF01408:Oxidoreductase family, NAD-binding Rossmann fold PF13380:CoA binding domain PF00549:CoA-ligase}
A00806	{Contig11:1293889:1294785:-}	{PNY28555.1; Citrate lyase subunit beta [Tolypocladium capitatum]}	{NA}	{fgr:FGSG_00440; K11390 CLYBL citrate lyase subunit beta-like protein 4.1.-.- }	{NA}	{NA}	{GO:0003824; NA}	{NA}	{NA}	{NA}	{NA}	{NA}	{PF03328:HpcH/HpaI aldolase/citrate lyase family}
A00807	{Contig11:1295292:1296705:-}	{EGU83983.1; hypothetical protein FOXB_05504 [Fusarium oxysporum Fo5176|Fusarium oxysporum f. sp. conglutinans race 2 54008]}	{H1ZV38; Geraniol dehydrogenase }	{cfj:CFIO01_02410; }	{NA}	{NA}	{GO:0055114; oxidation-reduction process; biological_process}	{NA}	{NA}	{NA}	{NA}	{NA}	{PF00107:Zinc-binding dehydrogenase PF08240:Alcohol dehydrogenase GroES-like domain}
A00808	{Contig11:1297394:1301301:-}	{EGU83982.1; hypothetical protein FOXB_05503 [Fusarium oxysporum Fo5176]}	{P42041; Aldehyde dehydrogenase }	{bcom:BAUCODRAFT_555258; K00128 ALDH aldehyde dehydrogenase (NAD+) 1.2.1.3 Metabolism; Carbohydrate metabolism; Glycolysis / Gluconeogenesis [PATH:ko00010] Metabolism; Carbohydrate metabolism; Ascorbate and aldarate metabolism [PATH:ko00053] Metabolism; Lipid metabolism; Fatty acid degradation [PATH:ko00071] Metabolism; Amino acid metabolism; Valine, leucine and isoleucine degradation [PATH:ko002…	{YOR374w; KOG2450 Aldehyde dehydrogenase C Energy production and conversion ;}	{NA}	{GO:0055114; oxidation-reduction process; biological_process GO:0003995; acyl-CoA dehydrogenase activity; molecular_function GO:0008152; NA GO:0008218; bioluminescence; biological_process GO:0016491; oxidoreductase activity; molecular_function}	{PHI:2145; G4MXJ4 MoSSADH 318829 Magnaporthe oryzae Rice blast Hordeum vulgare (related: barley) Succinate-semialdehyde dehydrogenase Gene disruption loss of pathogenicity}	{NA}	{PCON_06884m.01; Undeterminded Undeterminded http://p450.riceblast.snu.ac.kr/class.php?a=dv_sequence&id=51169&spe_id=394838&ref_id=63046}	{NA}	{NA}	{PF05893:Acyl-CoA reductase (LuxC) PF00171:Aldehyde dehydrogenase family}
A00809	{Contig11:1301705:1302735:+}	{EXL67965.1; hypothetical protein FOPG_15945 [Fusarium oxysporum f. sp. conglutinans race 2 54008]}	{P94681; 4-formylbenzenesulfonate dehydrogenase TsaC1/TsaC2 }	{cfj:CFIO01_02411; }	{NA}	{NA}	{GO:0003824; NA GO:0055114; oxidation-reduction process; biological_process GO:0003857; 3-hydroxyacyl-CoA dehydrogenase activity; molecular_function GO:0006631; fatty acid metabolic process; biological_process GO:0016491; oxidoreductase activity; molecular_function GO:0050662; coenzyme binding; molecular_function}	{NA}	{NA}	{NA}	{NA}	{NA}	{PF02737:3-hydroxyacyl-CoA dehydrogenase, NAD binding domain PF01370:NAD dependent epimerase/dehydratase family}
A00810	{Contig11:1303367:1304940:+}	{EXA46335.1; hypothetical protein FOVG_07056 [Fusarium oxysporum f. sp. pisi HDV247]}	{Q73FW3; Succinate--CoA ligase [ADP-forming] subunit beta }	{fvr:FVEG_13237; K01900 LSC2 succinyl-CoA synthetase beta subunit 6.2.1.4 6.2.1.5 Metabolism; Carbohydrate metabolism; Citrate cycle (TCA cycle) [PATH:ko00020] Metabolism; Carbohydrate metabolism; Propanoate metabolism [PATH:ko00640] Metabolism; Global and overview maps; Metabolic pathways [PATH:ko01100] Metabolism; Global and overview maps; Biosynthesis of secondary metabolites [PATH:ko01110] Me…	{YGR244c; KOG2799 Succinyl-CoA synthetase, beta subunit C Energy production and conversion ;}	{NA}	{GO:0003824; NA GO:0008152; NA}	{NA}	{NA}	{NA}	{NA}	{NA}	{PF00549:CoA-ligase}
A00811	{Contig11:1305886:1307282:+}	{XP_025594246.1; uncharacterized protein FVRRES_10609 [Fusarium venenatum]}	{NA}	{fpu:FPSE_02815; }	{NA}	{NA}	{GO:0008270; zinc ion binding; molecular_function}	{NA}	{NA}	{NA}	{NA}	{NA}	{PF00569:Zinc finger, ZZ type}
[truncated: 10,505 more rows]

## Sheet: Table S4
Table S4 Annotation of putative protein-coding genes in F. zanthoxyli
Database	Number	Database	Number
NR	10631	TCDB	577
KEGG	10378	PHI	1143
GO	7126	DFVF	472
Pfam	7126	CYP450	156
SwissProt	3311	CAZymes	535
KOG	2412	Secretory Protein	818

## Sheet: Table S5
Table S5 Gene clustering of F. zanthoxyli in Pfam database
Clan	Description	Number	Gene ID
CL0063.24	FAD/NAD(P)-binding Rossmann fold Superfamily	2084	A00702;A00702;A00702;A00702;A00702;A00702;A00702;A08438;A11114;A11114;A11114;A11204;A11204;A11204;A11204;A11204;A11204;A11204;A11204;A05788;A05788;A05788;A05788;A05788;A06292;A08623;A08623;A09419;A09419;A00538;A00538;A00538;A00538;A00538;A00538;A00538;A10792;A10792;A08477;A08477;A08477;A08477;A08477;A08477;A08477;A03474;A03474;A03474;A07783;A07783;A02086;A02086;A02086;A02086;A02086;A02086;A08088;…
[truncated: 358 more rows]

## Sheet: Table S6
Table S6 Identification and classification of Carbohydrate Active Enzymes (CAZymes) families in F. zanthoxyli
[truncated: 169 more rows]

[truncated: 12 more sheets: Table S7, Table S8, Table S9, Table S10, Table S11, Table S12, Table S13, Table S14, Table S15, Table S16, Table S17, Table S18 ]
